# Supplementary material for: G-quadruplexes offer a conserved structural motif for NONO recruitment to NEAT1 architectural lncRNA
Source: Nucleic Acids Res. 2020 Jun 4;48(13):7421–38. doi: 10.1093/nar/gkaa475 (PMC7367201; doi:10.1093/nar/gkaa475)
Supplement: gkaa475_Supplemental_Files [file gkaa475_supplemental_files.zip]

Archive with 2 entries (2 files):
- Supplementary Materials.pdf
- Supplementary Table S1.xlsx
