# Supplementary material for: G-quadruplexes offer a conserved structural motif for NONO recruitment to NEAT1 architectural lncRNA
Source: Nucleic Acids Res. 2020 Jun 4;48(13):7421–38. doi: 10.1093/nar/gkaa475 (PMC7367201; doi:10.1093/nar/gkaa475)
Supplement: gkaa475_Supplemental_Files [file gkaa475_supplemental_files.zip › Supplementary Table S1.xlsx]

## Sheet: Proteins
						Abundances (Grouped)					Abundance Ratios
Paraspeckle-associated	Gene Symbol	Accession	Description	# Unique Peptides	Coverage [%]	Beads	Scr	NEAT1_425	NEAT1_3226	NEAT1_22619	(NEAT1_3226) / (Beads)	(NEAT1_22619) / (Beads)	(Scr) / (Beads)	(NEAT1_425) / (Beads)	(NEAT1_3226) / (Scr)	(NEAT1_22619) / (Scr)	(NEAT1_425) / (Scr)	(NEAT1_3226) / (NEAT1_425)	(NEAT1_22619) / (NEAT1_425)	(NEAT1_22619) / (NEAT1_3226)
X	AKAP8L	NP_055186.3	A-kinase anchor protein 8-like isoform 1 [Homo sapiens]	4	7	62.9	84.5	116.8	120.2	115.6	1.91	1.837	1.344	1.856	1.422	1.367	1.381	1.029	0.99	0.962
X	CIRBP	NP_001287758.1	cold-inducible RNA-binding protein isoform 3 [Homo sapiens]	1	7	41.4	47.7	115.9	204.6	90.4	4.944	2.184	1.152	2.8	4.292	1.896	2.431	1.766	0.78	0.442
X	CPSF6	XP_005268645.1	PREDICTED: cleavage and polyadenylation specificity factor subunit 6 isoform X1 [Homo sapiens]	6	15	68.8	83.9	109.8	129.5	108.1	1.883	1.571	1.22	1.597	1.544	1.288	1.309	1.179	0.984	0.835
X	CPSF7	NP_079087.3	cleavage and polyadenylation specificity factor subunit 7 isoform 1 [Homo sapiens]	7	18	67.4	80.4	117.8	121.1	113.2	1.796	1.678	1.192	1.747	1.507	1.408	1.465	1.028	0.961	0.934
X	DAZAP1	XP_011526206.1	PREDICTED: DAZ-associated protein 1 isoform X1 [Homo sapiens]	5	14	35.8	94.6	121.9	147.7	100	4.122	2.791	2.639	3.402	1.562	1.058	1.289	1.212	0.82	0.677
X	EWSR1	NP_053733.2	RNA-binding protein EWS isoform 1 [Homo sapiens]	4	7	20.3	58.6	137.6	133.2	150.3	6.561	7.402	2.887	6.78	2.273	2.564	2.348	0.968	1.092	1.128
X	FAM98A	NP_056290.3	protein FAM98A isoform 1 [Homo sapiens]	2	8	58.6	77.7	112.8	116.6	134.3	1.987	2.29	1.326	1.923	1.499	1.727	1.451	1.033	1.191	1.152
X	FUS	NP_004951.1	RNA-binding protein FUS isoform 1 [Homo sapiens]	7	17	20.2	30	113.9	129.9	206	6.437	10.21	1.487	5.646	4.33	6.869	3.798	1.14	1.808	1.586
X	HNRNPA1	NP_112420.1	heterogeneous nuclear ribonucleoprotein A1 isoform b [Homo sapiens]	10	27	21.8	70.7	148.7	128.5	130.3	5.883	5.964	3.238	6.81	1.817	1.842	2.103	0.864	0.876	1.014
X	HNRNPF	NP_001091676.1	heterogeneous nuclear ribonucleoprotein F [Homo sapiens]	8	40	30.4	42.1	140.8	143.9	142.9	4.74	4.704	1.385	4.637	3.422	3.397	3.348	1.022	1.015	0.993
X	HNRNPH1	XP_011532848.1	PREDICTED: heterogeneous nuclear ribonucleoprotein H isoform X1 [Homo sapiens]	9	50	37.5	57.3	133.9	136	135.3	3.628	3.611	1.528	3.573	2.375	2.363	2.338	1.016	1.011	0.995
X	HNRNPH3	NP_001309363.1	heterogeneous nuclear ribonucleoprotein H3 isoform a [Homo sapiens]	12	49	32.8	61.5	137	134.6	134.1	4.104	4.089	1.874	4.175	2.189	2.181	2.227	0.983	0.979	0.996
X	HNRNPK	NP_002131.2	heterogeneous nuclear ribonucleoprotein K isoform a [Homo sapiens]	1	36	65.4	69.7	110.2	139.4	115.3	2.132	1.763	1.066	1.684	2	1.654	1.58	1.266	1.047	0.827
X	HNRNPK	NP_001305116.1	heterogeneous nuclear ribonucleoprotein K isoform d [Homo sapiens]	1	33
X	HNRNPM	NP_005959.2	heterogeneous nuclear ribonucleoprotein M isoform a [Homo sapiens]	43	60	34.5	101.2	124.7	128.9	110.7	3.736	3.209	2.935	3.616	1.273	1.093	1.232	1.033	0.888	0.859
X	HNRNPR	NP_001095868.1	heterogeneous nuclear ribonucleoprotein R isoform 1 [Homo sapiens]	10	28	21.9	26.3	170.5	178	103.3	8.124	4.713	1.2	7.783	6.77	3.927	6.486	1.044	0.606	0.58
X	LMNB2	NP_116126.3	lamin-B2 [Homo sapiens]	6	11	62	70.3	117.3	130.9	119.5	2.109	1.926	1.134	1.89	1.86	1.699	1.667	1.116	1.019	0.913
X	NONO	NP_001138881.1	non-POU domain-containing octamer-binding protein isoform 1 [Homo sapiens]	14	31	33.8	65.2	138.4	135.5	127	4.005	3.753	1.928	4.092	2.077	1.947	2.122	0.979	0.917	0.937
X	NUDT21	NP_008937.1	cleavage and polyadenylation specificity factor subunit 5 [Homo sapiens]	10	43	73	88	108.4	126.1	104.5	1.726	1.431	1.205	1.485	1.432	1.187	1.232	1.163	0.964	0.829
X	PSPC1	NP_001035879.1	paraspeckle component 1 isoform 1 [Homo sapiens]	5	15	30	66	138.7	143.2	122	4.769	4.061	2.197	4.619	2.171	1.849	2.103	1.032	0.879	0.852
X	RBM12	NP_001185767.1	RNA-binding protein 12 [Homo sapiens]	7	6	25.4	77.9	172.6	161.9	62.3	6.384	2.456	3.072	6.807	2.078	0.799	2.216	0.938	0.361	0.385
X	RBM14; RBM14-RBM4	NP_006319.1	RNA-binding protein 14 isoform 1 [Homo sapiens]	8	12	55.8	83.8	119.1	117.4	124	2.103	2.222	1.501	2.134	1.401	1.48	1.421	0.986	1.041	1.056
X	RBMX	NP_002130.2	RNA-binding motif protein, X chromosome isoform 1 [Homo sapiens]	6	41	12.2	23	165.3	146.2	153.3	11.934	12.519	1.875	13.497	6.366	6.677	7.199	0.884	0.928	1.049
X	SCYL1	XP_016873518.1	PREDICTED: N-terminal kinase-like protein isoform X1 [Homo sapiens]	3	5	65.4	74	122.5	116	122.1	1.773	1.867	1.131	1.873	1.568	1.651	1.656	0.947	0.997	1.053
X	SFPQ	NP_005057.1	splicing factor, proline- and glutamine-rich [Homo sapiens]	19	28	34.8	66.9	135.7	135.2	127.4	3.883	3.658	1.922	3.896	2.02	1.903	2.027	0.996	0.939	0.942
X	SRSF10; LOC100996657	NP_473357.1	serine/arginine-rich splicing factor 10 isoform 2 [Homo sapiens]	7	28	64.6	82.8	112.5	119	121.1	1.844	1.876	1.283	1.743	1.437	1.462	1.358	1.058	1.076	1.017
X	SRSF11	NP_001337537.1	serine/arginine-rich splicing factor 11 isoform 3 [Homo sapiens]	1	2	97.1	86.8	100.2	103.7	112.1	1.068	1.155	0.894	1.032	1.195	1.291	1.154	1.035	1.119	1.081
X	TARDBP	NP_031401.1	TAR DNA-binding protein 43 [Homo sapiens]	4	15	51.6	106.2	125.5	110.9	105.8	2.148	2.049	2.056	2.431	1.045	0.997	1.182	0.884	0.843	0.954
X	UBAP2L	XP_005245715.1	PREDICTED: ubiquitin-associated protein 2-like isoform X1 [Homo sapiens]	7	8	65.6	68.7	117.5	122.3	125.9	1.865	1.92	1.048	1.791	1.779	1.831	1.709	1.041	1.072	1.029
		NP_001336850.1	60S ribosomal protein L27 [Homo sapiens]	4	36	27.5	77.6	141.5	125.1	128.3	4.553	4.667	2.822	5.149	1.613	1.654	1.825	0.884	0.906	1.025
	AAAS	XP_011537080.1	PREDICTED: aladin isoform X1 [Homo sapiens]	2	5	72.3	69.2	118.5	128.8	111.2	1.781	1.538	0.958	1.64	1.859	1.606	1.712	1.086	0.938	0.864
	AAR2	NP_001258803.1	protein AAR2 homolog [Homo sapiens]	1	4
	AARS	NP_001596.2	alanine--tRNA ligase, cytoplasmic [Homo sapiens]	1	2
	AARS2	NP_065796.1	alanine--tRNA ligase, mitochondrial [Homo sapiens]	5	7	61.2	62.8	118	121.3	136.6	1.982	2.231	1.025	1.927	1.933	2.176	1.879	1.028	1.158	1.126
	AATF	NP_036270.1	protein AATF [Homo sapiens]	3	8	75.2	75.8	108.1	140.2	100.6	1.864	1.337	1.007	1.437	1.851	1.327	1.427	1.297	0.93	0.717
	ABCB7	NP_004290.2	ATP-binding cassette sub-family B member 7, mitochondrial isoform 1 [Homo sapiens]	1	1	152	53.9	69.6	117.2	107.2	0.772	0.706	0.355	0.458	2.174	1.989	1.292	1.683	1.54	0.915
	ABCD3	XP_006710865.2	PREDICTED: ATP-binding cassette sub-family D member 3 isoform X1 [Homo sapiens]	4	8	52.5	61.9	126.2	120.6	138.8	2.3	2.645	1.18	2.407	1.948	2.241	2.039	0.956	1.099	1.15
	ABCF1	NP_001020262.1	ATP-binding cassette sub-family F member 1 isoform a [Homo sapiens]	3	3	58.4	81.5	117	116.9	126.3	2.001	2.161	1.395	2.002	1.435	1.55	1.436	0.999	1.079	1.08
	ABCF2	NP_005683.2	ATP-binding cassette sub-family F member 2 isoform b [Homo sapiens]	3	5	42.8	66.6	145.2	135.7	109.7	3.171	2.562	1.556	3.392	2.037	1.646	2.179	0.935	0.755	0.808
	ABT1	NP_037507.1	activator of basal transcription 1 [Homo sapiens]	1	3	28	54.3	142.5	133.8	141.4	4.771	5.042	1.937	5.083	2.462	2.602	2.624	0.939	0.992	1.057
	ACACA	XP_016880042.1	PREDICTED: acetyl-CoA carboxylase 1 isoform X1 [Homo sapiens]	1	1	68.4	78.5	121.7	116.4	115	1.701	1.68	1.147	1.778	1.483	1.465	1.551	0.957	0.945	0.988
	ACADM	NP_001272972.1	medium-chain specific acyl-CoA dehydrogenase, mitochondrial isoform d precursor [Homo sapiens]	6	15	72.3	75.1	111.3	121.3	120	1.677	1.659	1.038	1.538	1.615	1.598	1.482	1.09	1.079	0.99
	ACBD3	NP_073572.2	Golgi resident protein GCP60 [Homo sapiens]	1	2	67.4	73.5	113.6	115.9	129.6	1.719	1.922	1.09	1.685	1.577	1.763	1.545	1.02	1.141	1.118
	ACIN1	NP_055792.1	apoptotic chromatin condensation inducer in the nucleus isoform 1 [Homo sapiens]	8	8	64.2	85.6	119.4	117.8	113	1.834	1.759	1.332	1.859	1.376	1.32	1.395	0.986	0.946	0.959
	ACLY	NP_001290203.1	ATP-citrate synthase isoform 3 [Homo sapiens]	1	1	56.3	69.3	135.4	141.9	97.1	2.522	1.725	1.232	2.406	2.047	1.4	1.953	1.048	0.717	0.684
	ACOT9	NP_001032248.1	acyl-coenzyme A thioesterase 9, mitochondrial isoform a precursor [Homo sapiens]	1	2	53.5	56.4	141.4	110.2	138.6	2.061	2.591	1.055	2.644	1.953	2.455	2.505	0.78	0.98	1.257
	ACTB	NP_001092.1	actin, cytoplasmic 1 [Homo sapiens]	8	30	75.9	79.3	107.4	115.2	122.2	1.518	1.61	1.045	1.415	1.453	1.541	1.354	1.073	1.138	1.061
	ACTL6A	NP_004292.1	actin-like protein 6A isoform 1 [Homo sapiens]	1	4	78.8	70.4	97.5	127.8	125.5	1.622	1.594	0.894	1.238	1.815	1.783	1.384	1.311	1.288	0.982
	ACTN4	XP_016882820.1	PREDICTED: alpha-actinin-4 isoform X3 [Homo sapiens]	2	2	85.4	84.7	96.6	127.6	105.8	1.494	1.239	0.992	1.131	1.507	1.249	1.14	1.321	1.096	0.829
	ADAR	XP_011507362.1	PREDICTED: double-stranded RNA-specific adenosine deaminase isoform X1 [Homo sapiens]	4	4	51.2	62.8	126.1	132.7	127.2	2.591	2.483	1.226	2.462	2.114	2.026	2.009	1.052	1.008	0.958
	ADCK3; COQ8A	NP_064632.2	atypical kinase COQ8A, mitochondrial [Homo sapiens]	1	1	63	70.7	116.4	124.6	125.3	1.977	1.988	1.123	1.847	1.761	1.771	1.645	1.07	1.076	1.006
	ADD1	NP_001341690.1	alpha-adducin isoform g [Homo sapiens]	2	3	61.1	70.3	132.3	118	118.3	1.93	1.936	1.15	2.165	1.678	1.683	1.882	0.891	0.894	1.003
	ADD3	NP_001307522.1	gamma-adducin isoform a [Homo sapiens]	2	3	58.9	91.9	103.2	132.3	113.7	2.247	1.932	1.562	1.753	1.439	1.237	1.123	1.281	1.102	0.86
	ADNP	XP_011527050.1	PREDICTED: activity-dependent neuroprotector homeobox protein isoform X1 [Homo sapiens]	1	1	67.9	78.4	128	93.2	132.4	1.372	1.949	1.154	1.885	1.189	1.689	1.633	0.728	1.034	1.421
	AFG3L2	NP_006787.2	AFG3-like protein 2 [Homo sapiens]	2	2	65	64.8	122.9	126.5	120.8	1.947	1.859	0.997	1.891	1.952	1.864	1.896	1.03	0.983	0.955
	AGK	NP_060708.1	acylglycerol kinase, mitochondrial precursor [Homo sapiens]	3	7	64.4	72.5	115.3	124.9	122.9	1.939	1.907	1.125	1.79	1.724	1.695	1.592	1.083	1.065	0.983
	AGPAT1	XP_005248862.1	PREDICTED: 1-acyl-sn-glycerol-3-phosphate acyltransferase alpha isoform X1 [Homo sapiens]	1	7
	AHCTF1	XP_006711821.1	PREDICTED: protein ELYS isoform X1 [Homo sapiens]	1	0
	AHSA1	NP_036243.1	activator of 90 kDa heat shock protein ATPase homolog 1 isoform 1 [Homo sapiens]	4	13	77.8	78.9	109.3	115.4	118.5	1.483	1.523	1.014	1.405	1.462	1.502	1.385	1.056	1.084	1.027
	AIFM1	NP_004199.1	apoptosis-inducing factor 1, mitochondrial isoform AIF precursor [Homo sapiens]	6	9	55.5	70.6	111.5	132.6	129.9	2.389	2.341	1.272	2.009	1.879	1.841	1.579	1.19	1.165	0.98
	AIMP1	NP_001135888.1	aminoacyl tRNA synthase complex-interacting multifunctional protein 1 isoform b precursor [Homo sapiens]	5	25	49.4	68.9	127	128	126.7	2.591	2.564	1.394	2.57	1.859	1.839	1.843	1.008	0.998	0.99
	AIMP2	NP_006294.2	aminoacyl tRNA synthase complex-interacting multifunctional protein 2 isoform a [Homo sapiens]	4	14	59.6	57	105.2	124.4	153.8	2.087	2.581	0.956	1.766	2.184	2.7	1.847	1.182	1.462	1.237
	AKAP1	NP_001229832.1	A-kinase anchor protein 1, mitochondrial precursor [Homo sapiens]	2	2	62.3	67.2	136.6	125.4	108.6	2.014	1.744	1.079	2.194	1.867	1.617	2.034	0.918	0.795	0.866
	AKAP13	NP_006729.4	A-kinase anchor protein 13 isoform 1 [Homo sapiens]	1	0	68.8	78.9	111.8	119	121.5	1.73	1.767	1.147	1.626	1.508	1.54	1.417	1.064	1.087	1.021
	AKAP17A	NP_005079.2	A-kinase anchor protein 17A isoform 1 [Homo sapiens]	1	1	56.9	101.8	97.3	102.6	141.4	1.801	2.482	1.787	1.709	1.008	1.389	0.956	1.054	1.452	1.378
	AKAP8	NP_005849.1	A-kinase anchor protein 8 [Homo sapiens]	1	3
	ALB	NP_000468.1	serum albumin preproprotein [Homo sapiens]	1	1
	ALDH18A1	NP_001310343.1	delta-1-pyrroline-5-carboxylate synthase isoform 1 [Homo sapiens]	5	6	56.8	65	124	126.8	127.3	2.233	2.242	1.144	2.183	1.951	1.959	1.907	1.023	1.027	1.004
	ALDH1L2	NP_001029345.2	mitochondrial 10-formyltetrahydrofolate dehydrogenase precursor [Homo sapiens]	5	6	63.7	76.7	106.8	136	116.8	2.134	1.834	1.203	1.676	1.774	1.524	1.393	1.273	1.094	0.859
	ALG1	NP_061982.3	chitobiosyldiphosphodolichol beta-mannosyltransferase isoform 1 [Homo sapiens]	2	5
	ALG2	NP_149078.1	alpha-1,3/1,6-mannosyltransferase ALG2 [Homo sapiens]	1	2	55.2	65.9	127	120.8	131.2	2.188	2.376	1.193	2.299	1.834	1.991	1.928	0.951	1.033	1.086
	ALKBH5	NP_060228.3	RNA demethylase ALKBH5 [Homo sapiens]	2	8	71.4	92.4	108.6	125.7	101.9	1.76	1.427	1.293	1.52	1.361	1.103	1.175	1.158	0.939	0.811
	ALS2CR11; C2CD6	NP_001161693.1	C2 calcium-dependent domain-containing protein 6 isoform 1 [Homo sapiens]	1	0	77.8	88.6	110.1	122.9	100.6	1.581	1.294	1.14	1.415	1.387	1.135	1.242	1.117	0.914	0.819
	AMOT	NP_001106962.1	angiomotin isoform 1 [Homo sapiens]	8	7	73.4	72.6	118	120.2	115.8	1.638	1.578	0.99	1.607	1.655	1.594	1.624	1.019	0.982	0.963
	AMOTL1	XP_005273855.1	PREDICTED: angiomotin-like protein 1 isoform X1 [Homo sapiens]	1	1	71.2	78.9	121.1	124.5	104.2	1.749	1.463	1.108	1.701	1.578	1.32	1.535	1.028	0.86	0.837
	AMPD2	NP_001244289.1	AMP deaminase 2 isoform 1 [Homo sapiens]	2	2	67.5	71.5	115.3	118.5	127.2	1.756	1.884	1.06	1.708	1.657	1.777	1.611	1.028	1.103	1.073
	ANAPC1	XP_011509935.1	PREDICTED: anaphase-promoting complex subunit 1 isoform X1 [Homo sapiens]	1	1
	ANAPC4	NP_001273685.1	anaphase-promoting complex subunit 4 isoform 1 [Homo sapiens]	1	1	93.5	81.5	94.4	110.5	120.2	1.182	1.285	0.871	1.01	1.356	1.475	1.159	1.17	1.273	1.088
	ANAPC5	NP_057321.2	anaphase-promoting complex subunit 5 isoform a [Homo sapiens]	3	6	63.3	75.3	119.6	120.9	120.9	1.909	1.909	1.189	1.889	1.605	1.605	1.588	1.011	1.011	1
	ANAPC7	NP_057322.2	anaphase-promoting complex subunit 7 isoform a [Homo sapiens]	2	4	68.4	84.3	117.4	107.5	122.4	1.573	1.791	1.233	1.718	1.275	1.452	1.393	0.915	1.042	1.139
	ANKFY1	XP_016880222.1	PREDICTED: rabankyrin-5 isoform X1 [Homo sapiens]	2	2	79.2	75.3	113.8	115.1	116.6	1.453	1.472	0.95	1.436	1.529	1.55	1.512	1.012	1.025	1.013
	ANLN	XP_006715809.1	PREDICTED: actin-binding protein anillin isoform X1 [Homo sapiens]	1	1	65.7	65.5	116.2	127.2	125.4	1.934	1.908	0.996	1.768	1.942	1.915	1.775	1.094	1.079	0.986
	AP1B1	NP_001118.3	AP-1 complex subunit beta-1 isoform a [Homo sapiens]	2	2	74.1	75.9	109.4	122.3	118.4	1.651	1.598	1.024	1.477	1.611	1.56	1.442	1.118	1.082	0.968
	AP1G1	NP_001025178.1	AP-1 complex subunit gamma-1 isoform a [Homo sapiens]	2	3	70.1	67.3	115.2	127.3	120.1	1.815	1.713	0.961	1.643	1.89	1.783	1.71	1.105	1.043	0.944
	AP1M1	NP_001123996.1	AP-1 complex subunit mu-1 isoform 1 [Homo sapiens]	4	10	64.5	77.6	109.5	116.4	132	1.805	2.048	1.203	1.699	1.5	1.702	1.412	1.063	1.205	1.134
	AP2A2	NP_001229766.1	AP-2 complex subunit alpha-2 isoform 1 [Homo sapiens]	3	6	61.3	80	110.2	123	125.5	2.006	2.048	1.305	1.798	1.537	1.569	1.378	1.116	1.139	1.021
	AP2M1	NP_001298127.1	AP-2 complex subunit mu isoform c [Homo sapiens]	5	12	60.5	75.1	124.4	122.4	117.6	2.022	1.942	1.241	2.055	1.629	1.565	1.656	0.984	0.945	0.961
	AP2S1	XP_011524725.1	PREDICTED: AP-2 complex subunit sigma isoform X1 [Homo sapiens]	1	4	63	76.3	122.8	118.7	119.2	1.884	1.891	1.211	1.948	1.556	1.562	1.609	0.967	0.971	1.004
	AP3B1	NP_003655.3	AP-3 complex subunit beta-1 isoform 1 [Homo sapiens]	7	7	83.6	83.7	105.7	111.7	115.3	1.336	1.379	1.001	1.264	1.335	1.378	1.263	1.057	1.091	1.032
	AP3D1	NP_001248755.1	AP-3 complex subunit delta-1 isoform 3 [Homo sapiens]	11	11	65.1	85.4	112.5	115.4	121.6	1.773	1.868	1.311	1.728	1.352	1.425	1.318	1.026	1.081	1.054
	AP3M1	NP_001307193.1	AP-3 complex subunit mu-1 isoform a [Homo sapiens]	3	9	90.3	89.5	99.8	106.7	113.6	1.181	1.258	0.991	1.105	1.191	1.269	1.115	1.069	1.139	1.065
	AP3S1	XP_016864513.1	PREDICTED: AP-3 complex subunit sigma-1 isoform X1 [Homo sapiens]	1	6	98.5	97.3	91.8	99.7	112.7	1.012	1.143	0.988	0.931	1.025	1.157	0.943	1.087	1.228	1.13
	AP4B1	XP_016855581.1	PREDICTED: AP-4 complex subunit beta-1 isoform X7 [Homo sapiens]	1	2
	AQR	NP_055506.1	intron-binding protein aquarius [Homo sapiens]	6	5	63.2	77.7	121	118.7	119.3	1.879	1.889	1.23	1.916	1.528	1.536	1.557	0.981	0.986	1.005
	ARAF	XP_011542208.1	PREDICTED: serine/threonine-protein kinase A-Raf isoform X1 [Homo sapiens]	1	1
	ARCN1	NP_001646.2	coatomer subunit delta isoform 1 [Homo sapiens]	3	6	62	76.5	108.4	117.1	136.1	1.888	2.195	1.233	1.748	1.531	1.78	1.417	1.08	1.256	1.163
	ARF1	XP_016856722.1	PREDICTED: ADP-ribosylation factor 1 isoform X1 [Homo sapiens]	1	10	100.9	63.2	84.9	133.5	117.5	1.323	1.165	0.627	0.842	2.111	1.859	1.343	1.571	1.383	0.88
	ARGLU1	NP_060481.3	arginine and glutamate-rich protein 1 [Homo sapiens]	4	11	85.9	93.7	105.9	112.3	102.2	1.307	1.19	1.091	1.233	1.198	1.091	1.13	1.06	0.965	0.911
	ARHGAP17	XP_011544175.1	PREDICTED: rho GTPase-activating protein 17 isoform X1 [Homo sapiens]	1	2
	ARHGEF1	XP_005259443.1	PREDICTED: rho guanine nucleotide exchange factor 1 isoform X1 [Homo sapiens]	2	3	75.1	70.7	113.9	116.6	123.7	1.552	1.647	0.941	1.516	1.649	1.75	1.611	1.024	1.087	1.061
	ARHGEF11	XP_006711722.1	PREDICTED: rho guanine nucleotide exchange factor 11 isoform X1 [Homo sapiens]	1	0	82.9	89.6	141.1	100.9	85.5	1.217	1.031	1.081	1.702	1.126	0.954	1.575	0.715	0.606	0.847
	ARHGEF2	XP_011508441.1	PREDICTED: rho guanine nucleotide exchange factor 2 isoform X1 [Homo sapiens]	9	8	71.1	82.2	110	116	120.7	1.631	1.697	1.157	1.546	1.411	1.467	1.337	1.055	1.097	1.04
	ARHGEF40	XP_011535239.1	PREDICTED: rho guanine nucleotide exchange factor 40 isoform X1 [Homo sapiens]	1	1
	ARID1A	NP_006006.3	AT-rich interactive domain-containing protein 1A isoform a [Homo sapiens]	1	0	59.5	59.5	103.6	113.2	164.1	1.903	2.758	1	1.742	1.903	2.758	1.742	1.093	1.583	1.449
	ARMC6	NP_001186125.1	armadillo repeat-containing protein 6 isoform 1 [Homo sapiens]	1	1	66.6	80.9	117.2	126.3	109	1.898	1.638	1.215	1.761	1.562	1.348	1.449	1.078	0.93	0.863
	ASAP2	XP_011508705.1	PREDICTED: arf-GAP with SH3 domain, ANK repeat and PH domain-containing protein 2 isoform X1 [Homo sapiens]	1	1	67.4	73.2	129	122.3	108.2	1.815	1.605	1.086	1.914	1.67	1.477	1.761	0.948	0.839	0.884
	ASCC1	NP_001185729.1	activating signal cointegrator 1 complex subunit 1 isoform b [Homo sapiens]	2	6	68.4	74.4	116.3	117.3	123.6	1.715	1.807	1.087	1.699	1.578	1.663	1.564	1.009	1.063	1.054
	ASCC2	XP_016884480.1	PREDICTED: activating signal cointegrator 1 complex subunit 2 isoform X1 [Homo sapiens]	2	5
	ASCC3	XP_011533696.1	PREDICTED: activating signal cointegrator 1 complex subunit 3 isoform X1 [Homo sapiens]	1	0
	ASH2L	XP_005273739.1	PREDICTED: set1/Ash2 histone methyltransferase complex subunit ASH2 isoform X1 [Homo sapiens]	2	4	74.9	68.1	120	126.7	110.4	1.692	1.474	0.91	1.603	1.859	1.62	1.761	1.056	0.92	0.871
	ASNS	NP_001339425.1	asparagine synthetase [glutamine-hydrolyzing] isoform a [Homo sapiens]	6	12	70.7	74.7	115	118.8	120.7	1.68	1.706	1.057	1.626	1.59	1.615	1.539	1.033	1.049	1.016
	ASPH	XP_016868908.1	PREDICTED: aspartyl/asparaginyl beta-hydroxylase isoform X1 [Homo sapiens]	2	2	58.5	74.1	116.5	125.8	125	2.152	2.138	1.267	1.992	1.698	1.687	1.571	1.08	1.073	0.994
	ASS1	XP_011517007.1	PREDICTED: argininosuccinate synthase isoform X1 [Homo sapiens]	11	25	91.6	87.6	104.9	108.1	107.9	1.18	1.179	0.957	1.145	1.233	1.232	1.197	1.03	1.029	0.999
	ATAD3A	NP_001164006.1	ATPase family AAA domain-containing protein 3A isoform 2 [Homo sapiens]	6	35	78.1	82	110	111.4	118.5	1.427	1.517	1.05	1.408	1.359	1.445	1.341	1.013	1.077	1.063
	ATAD3B	NP_114127.3	ATPase family AAA domain-containing protein 3B isoform AAA-TOB3l [Homo sapiens]	2	23	69.9	76	117.5	110.5	126.1	1.581	1.803	1.087	1.68	1.454	1.658	1.546	0.941	1.073	1.14
	ATF7	NP_006847.1	cyclic AMP-dependent transcription factor ATF-7 isoform 2 [Homo sapiens]	1	2	39.7	69.6	133.2	135.1	122.3	3.399	3.078	1.751	3.352	1.941	1.757	1.914	1.014	0.918	0.905
	ATG16L1	XP_005246139.1	PREDICTED: autophagy-related protein 16-1 isoform X1 [Homo sapiens]	2	2	67.9	81.5	120.9	111.8	118	1.648	1.739	1.2	1.781	1.373	1.449	1.484	0.925	0.976	1.055
	ATG9A	NP_076990.4	autophagy-related protein 9A [Homo sapiens]	1	1	63.8	72.3	117.1	126.2	120.6	1.979	1.89	1.134	1.837	1.746	1.668	1.62	1.078	1.029	0.955
	ATM	NP_000042.3	serine-protein kinase ATM isoform a [Homo sapiens]	2	1	64.1	72.9	115.7	117.6	129.7	1.835	2.023	1.137	1.805	1.613	1.779	1.587	1.016	1.121	1.103
	ATP1A1	NP_000692.2	sodium/potassium-transporting ATPase subunit alpha-1 isoform a [Homo sapiens]	7	9	63.7	77.4	116.5	123	119.4	1.93	1.873	1.214	1.828	1.59	1.543	1.506	1.056	1.025	0.97
	ATP2A2	NP_733765.1	sarcoplasmic/endoplasmic reticulum calcium ATPase 2 isoform b [Homo sapiens]	3	3	63.2	73.3	113	126.9	123.7	2.009	1.958	1.161	1.789	1.731	1.687	1.541	1.123	1.095	0.975
	ATP5A1	NP_004037.1	ATP synthase subunit alpha, mitochondrial isoform a precursor [Homo sapiens]	12	23	61.7	72.4	113.9	128.2	123.8	2.079	2.008	1.175	1.848	1.769	1.709	1.572	1.125	1.087	0.966
	ATP5B	NP_001677.2	ATP synthase subunit beta, mitochondrial precursor [Homo sapiens]	10	33	74.3	77	111.5	116.8	120.4	1.572	1.62	1.036	1.501	1.518	1.565	1.449	1.047	1.08	1.031
	ATP5C1	NP_001001973.1	ATP synthase subunit gamma, mitochondrial isoform L (liver) precursor [Homo sapiens]	6	28	59.9	76.2	116.4	124.2	123.4	2.074	2.061	1.273	1.945	1.629	1.619	1.528	1.066	1.059	0.994
	ATP5F1	NP_001679.2	ATP synthase F(0) complex subunit B1, mitochondrial precursor [Homo sapiens]	1	3
	ATP5J2-PTCD1	NP_001185808.1	ATP5J2-PTCD1 fusion protein [Homo sapiens]	1	1	38.1	64	125.5	139.6	132.9	3.665	3.489	1.681	3.294	2.18	2.076	1.96	1.112	1.059	0.952
	ATP5L	NP_006467.4	ATP synthase subunit g, mitochondrial [Homo sapiens]	2	23	64.9	63.1	110.6	129	132.4	1.988	2.039	0.972	1.704	2.046	2.099	1.754	1.167	1.197	1.026
	ATP6	YP_002124307.1	ATP synthase F0 subunit 6 (mitochondrion) [Homo sapiens neanderthalensis]	1	4	90.2	107.3	91.7	107.7	103.1	1.194	1.143	1.19	1.017	1.004	0.961	0.855	1.174	1.124	0.957
	ATXN10	NP_037368.1	ataxin-10 isoform 1 [Homo sapiens]	1	2	53.7	71.5	129.6	127.2	117.9	2.368	2.195	1.331	2.414	1.78	1.65	1.814	0.981	0.91	0.927
	ATXN2L	XP_011544021.1	PREDICTED: ataxin-2-like protein isoform X1 [Homo sapiens]	6	5	56.8	65.1	125.4	121.8	130.9	2.143	2.304	1.145	2.206	1.872	2.012	1.927	0.972	1.044	1.075
	AURKB	NP_001271455.1	aurora kinase B isoform 3 [Homo sapiens]	1	2	55.8	79.9	114.5	117.7	132.1	2.109	2.368	1.431	2.053	1.473	1.654	1.434	1.027	1.153	1.123
	BAG2	NP_004273.1	BAG family molecular chaperone regulator 2 [Homo sapiens]	2	9	67	80.3	117.9	110.6	124.1	1.652	1.853	1.199	1.761	1.377	1.545	1.468	0.938	1.052	1.122
	BAZ1A	NP_038476.2	bromodomain adjacent to zinc finger domain protein 1A isoform a [Homo sapiens]	2	2
	BCAS2	NP_005863.1	pre-mRNA-splicing factor SPF27 [Homo sapiens]	3	16	57.2	93.4	112.2	113.1	124	1.977	2.167	1.633	1.961	1.211	1.327	1.201	1.008	1.105	1.096
	BCL2L2-PABPN1	NP_001186793.1	BCL2L2-PABPN1 protein [Homo sapiens]	2	7	18.7	17.7	83.3	189.8	190.5	10.133	10.17	0.947	4.448	10.702	10.74	4.697	2.278	2.287	1.004
	BCL7C	XP_011544282.1	PREDICTED: B-cell CLL/lymphoma 7 protein family member C isoform X1 [Homo sapiens]	1	3	68.3	79.3	107.3	118.3	126.9	1.732	1.858	1.161	1.572	1.492	1.601	1.354	1.102	1.182	1.073
	BCLAF1	XP_005267294.1	PREDICTED: bcl-2-associated transcription factor 1 isoform X1 [Homo sapiens]	6	7	64.9	92.6	106.2	113.9	122.3	1.755	1.883	1.427	1.636	1.23	1.32	1.147	1.072	1.151	1.073
	BCR	NP_004318.3	breakpoint cluster region protein isoform 1 [Homo sapiens]	1	1	70.3	63	130.9	134.9	101	1.92	1.437	0.897	1.862	2.141	1.603	2.077	1.031	0.772	0.749
	BIRC6	XP_005264506.2	PREDICTED: baculoviral IAP repeat-containing protein 6 isoform X1 [Homo sapiens]	1	0	71.3	40.8	134.5	119.6	133.8	1.676	1.876	0.571	1.886	2.933	3.283	3.3	0.889	0.995	1.119
	BOP1	NP_056016.1	ribosome biogenesis protein BOP1 [Homo sapiens]	2	2	49.6	69.1	132.2	125.8	123.4	2.539	2.489	1.394	2.667	1.822	1.786	1.913	0.952	0.933	0.98
	BPTF	XP_005257207.1	PREDICTED: nucleosome-remodeling factor subunit BPTF isoform X1 [Homo sapiens]	1	0	55.8	71.2	122.3	122.3	128.4	2.19	2.299	1.276	2.19	1.717	1.802	1.717	1	1.05	1.05
	BRD2	NP_001186384.1	bromodomain-containing protein 2 isoform 2 [Homo sapiens]	1	1
	BRD4	NP_490597.1	bromodomain-containing protein 4 isoform long [Homo sapiens]	1	1	66.7	72.2	116	122.4	122.7	1.836	1.84	1.083	1.741	1.695	1.699	1.607	1.055	1.057	1.002
	BRE; BABAM2	NP_001316043.1	BRISC and BRCA1-A complex member 2 isoform 5 [Homo sapiens]	1	1
	BRIX1	NP_060791.3	ribosome biogenesis protein BRX1 homolog [Homo sapiens]	3	6	42.9	46.6	124.7	139.6	146.2	3.255	3.408	1.086	2.907	2.997	3.137	2.676	1.12	1.172	1.047
	BTAF1	NP_003963.1	TATA-binding protein-associated factor 172 [Homo sapiens]	2	2	53.3	70	131.1	124.2	121.4	2.331	2.278	1.314	2.462	1.775	1.734	1.874	0.947	0.925	0.977
	BUB1B	NP_001202.4	mitotic checkpoint serine/threonine-protein kinase BUB1 beta [Homo sapiens]	1	2
	BUD31	XP_016868250.1	PREDICTED: protein BUD31 homolog isoform X1 [Homo sapiens]	1	8	57.7	95.1	124.8	119.5	102.8	2.07	1.781	1.648	2.163	1.256	1.081	1.312	0.957	0.824	0.86
	C11orf58	NP_055082.1	small acidic protein [Homo sapiens]	1	4	66.1	69.1	141.4	122.7	100.7	1.855	1.522	1.044	2.138	1.777	1.458	2.048	0.868	0.712	0.82
	C14orf166; RTRAF	NP_057123.1	UPF0568 protein C14orf166 [Homo sapiens]	6	34	39.5	61.7	126	117.8	155	2.982	3.924	1.563	3.188	1.908	2.511	2.04	0.935	1.231	1.316
	C16orf80; CFAP20	NP_037374.1	cilia- and flagella-associated protein 20 [Homo sapiens]	2	13	86.7	86.4	112.3	104.4	110.1	1.204	1.27	0.997	1.296	1.208	1.274	1.3	0.93	0.981	1.055
	C17orf85; NCBP3	XP_005256774.1	PREDICTED: nuclear cap-binding protein subunit 3 isoform X1 [Homo sapiens]	1	1
	C19orf70	NP_001295169.1	MICOS complex subunit MIC13 isoform 1 [Homo sapiens]	1	5	56	66.5	125	133.5	118.9	2.383	2.122	1.186	2.231	2.009	1.789	1.88	1.068	0.951	0.89
	C1orf35	NP_077295.1	multiple myeloma tumor-associated protein 2 [Homo sapiens]	1	3	81.1	90.3	103	108.3	117.2	1.336	1.446	1.114	1.27	1.199	1.298	1.14	1.052	1.138	1.082
	C22orf28; RTCB	NP_055121.1	tRNA-splicing ligase RtcB homolog [Homo sapiens]	7	20	43.6	68.2	118.9	121.9	147.3	2.797	3.379	1.565	2.728	1.787	2.159	1.743	1.025	1.238	1.208
	C2orf18; SLC35F6	NP_060347.2	solute carrier family 35 member F6 precursor [Homo sapiens]	1	3
	C2orf47; MAIP1	NP_078796.2	m-AAA protease-interacting protein 1, mitochondrial precursor [Homo sapiens]	2	7	67.7	72.5	108.1	119.1	132.5	1.761	1.958	1.072	1.598	1.643	1.827	1.491	1.102	1.225	1.112
	C6orf203	XP_016866409.1	PREDICTED: uncharacterized protein C6orf203 isoform X2 [Homo sapiens]	1	3	49.2	52.8	115.4	133	149.7	2.705	3.044	1.073	2.348	2.52	2.837	2.188	1.152	1.296	1.125
	C7orf55-LUC7L2; C7orf55; FMC1	NP_001231513.1	C7orf55-LUC7L2 protein [Homo sapiens]	8	20	86.1	89.5	104.5	111.5	108.5	1.294	1.26	1.04	1.213	1.245	1.211	1.167	1.067	1.038	0.973
	C9orf174; CCDC180	NP_065944.2	coiled-coil domain-containing protein 180 isoform 1 [Homo sapiens]	1	0	41.6	67.1	137.6	133.7	120	3.216	2.886	1.613	3.31	1.994	1.789	2.052	0.972	0.872	0.897
	CACYBP	NP_055227.1	calcyclin-binding protein isoform 1 [Homo sapiens]	2	14	69.8	80.5	119.5	115.5	114.6	1.655	1.642	1.153	1.713	1.435	1.424	1.485	0.966	0.959	0.993
	CAD	XP_005264612.1	PREDICTED: CAD protein isoform X1 [Homo sapiens]	30	17	81.7	83.1	110.4	111.1	113.7	1.36	1.392	1.017	1.351	1.338	1.369	1.329	1.007	1.03	1.023
	CALM2	NP_001292553.1	calmodulin-2 isoform 1 [Homo sapiens]	1	8	64.7	63.7	123.1	123.4	125.1	1.909	1.935	0.985	1.904	1.938	1.965	1.933	1.003	1.016	1.014
	CALU	NP_001186600.1	calumenin isoform c precursor [Homo sapiens]	4	13	71.9	72.8	115.8	122.6	116.9	1.707	1.627	1.013	1.611	1.685	1.606	1.59	1.059	1.01	0.953
	CAMK1	XP_005265573.1	PREDICTED: calcium/calmodulin-dependent protein kinase type 1 isoform X1 [Homo sapiens]	1	2	91.1	80.7	104.2	108.5	115.5	1.19	1.267	0.886	1.143	1.344	1.43	1.29	1.042	1.108	1.064
	CAMK2D	NP_001308498.1	calcium/calmodulin-dependent protein kinase type II subunit delta isoform 9 [Homo sapiens]	3	7	70	82.1	110.6	113.3	124	1.618	1.771	1.172	1.58	1.381	1.511	1.348	1.024	1.121	1.094
	CAMK2G	XP_006718056.1	PREDICTED: calcium/calmodulin-dependent protein kinase type II subunit gamma isoform X8 [Homo sapiens]	3	7	69.6	84	110.5	115.3	120.6	1.656	1.733	1.206	1.587	1.373	1.437	1.316	1.043	1.091	1.046
	CAND1	NP_060918.2	cullin-associated NEDD8-dissociated protein 1 isoform 1 [Homo sapiens]	3	3	67.6	75.1	116.8	117.9	122.6	1.745	1.815	1.112	1.729	1.569	1.632	1.555	1.009	1.05	1.04
	CAND2	NP_001155971.1	cullin-associated NEDD8-dissociated protein 2 isoform 1 [Homo sapiens]	2	3	54.6	98.1	108.4	103.2	135.7	1.891	2.484	1.797	1.984	1.052	1.383	1.104	0.953	1.252	1.314
	CAP1	NP_001337410.1	adenylyl cyclase-associated protein 1 isoform a [Homo sapiens]	2	7	57	71.6	116.8	132.2	122.4	2.32	2.149	1.257	2.05	1.846	1.71	1.631	1.132	1.048	0.926
	CAPRIN1	NP_005889.3	caprin-1 isoform 1 [Homo sapiens]	2	4	18.5	40.3	141.1	135.2	164.9	7.322	8.931	2.184	7.644	3.353	4.089	3.5	0.958	1.168	1.22
	CARM1	NP_954592.1	histone-arginine methyltransferase CARM1 [Homo sapiens]	1	1	87.9	88.9	98.6	109.2	115.3	1.242	1.311	1.011	1.121	1.228	1.296	1.108	1.108	1.169	1.055
	CASC3	NP_031385.2	protein CASC3 [Homo sapiens]	3	5	49.7	82.4	125.5	130.4	112	2.622	2.253	1.658	2.524	1.581	1.359	1.522	1.039	0.893	0.859
	CBLB	NP_001308715.1	E3 ubiquitin-protein ligase CBL-B isoform a [Homo sapiens]	1	1
	CBS	XP_011528076.1	PREDICTED: cystathionine beta-synthase isoform X1 [Homo sapiens]	2	4	60.7	80.8	108.4	117.4	132.7	1.935	2.186	1.331	1.786	1.454	1.643	1.342	1.084	1.225	1.13
	CBX4	NP_003646.2	E3 SUMO-protein ligase CBX4 [Homo sapiens]	2	5	53.5	72.5	132.4	124	117.6	2.318	2.198	1.355	2.475	1.711	1.622	1.827	0.937	0.888	0.948
	CBX6	NP_055107.3	chromobox protein homolog 6 isoform 1 [Homo sapiens]	1	2	49.4	73.6	123	122.6	131.4	2.485	2.664	1.491	2.492	1.667	1.787	1.672	0.997	1.069	1.072
	CCAR1	NP_060707.2	cell division cycle and apoptosis regulator protein 1 isoform a [Homo sapiens]	9	8	55.6	77.4	122.9	120.6	123.5	2.168	2.219	1.392	2.209	1.558	1.595	1.587	0.981	1.005	1.024
	CCAR2; KIAA1967	NP_066997.3	cell cycle and apoptosis regulator protein 2 [Homo sapiens]	18	22	54.2	76.3	123.4	122.3	123.9	2.256	2.285	1.407	2.276	1.603	1.624	1.617	0.991	1.004	1.013
	CCDC170	XP_011534449.1	PREDICTED: coiled-coil domain-containing protein 170 isoform X1 [Homo sapiens]	1	1
	CCDC47	NP_064583.2	coiled-coil domain-containing protein 47 precursor [Homo sapiens]	3	7	68.2	73.3	113.3	116	129	1.7	1.891	1.074	1.661	1.583	1.76	1.546	1.024	1.138	1.112
	CCDC59	NP_054886.2	thyroid transcription factor 1-associated protein 26 [Homo sapiens]	2	7
	CCDC6	NP_005427.2	coiled-coil domain-containing protein 6 [Homo sapiens]	1	1	41.1	73.6	124.2	127.4	133.7	3.096	3.25	1.788	3.019	1.731	1.817	1.688	1.025	1.076	1.05
	CCDC9	NP_056418.1	coiled-coil domain-containing protein 9 [Homo sapiens]	1	2
	CCNT1	NP_001231.2	cyclin-T1 isoform a [Homo sapiens]	1	1	65	75.1	115.4	118.6	125.9	1.825	1.937	1.156	1.775	1.579	1.675	1.535	1.028	1.091	1.061
	CCT2	NP_006422.1	T-complex protein 1 subunit beta isoform 1 [Homo sapiens]	1	2	106.8	76.1	84.4	88.7	144	0.831	1.349	0.713	0.791	1.166	1.892	1.11	1.05	1.705	1.623
	CCT3	NP_005989.3	T-complex protein 1 subunit gamma isoform a [Homo sapiens]	2	6	51.7	67.6	120.6	129.8	130.2	2.51	2.517	1.307	2.332	1.92	1.925	1.784	1.076	1.08	1.003
	CCT4	NP_006421.2	T-complex protein 1 subunit delta isoform a [Homo sapiens]	1	2	77.7	73.9	109.2	123.4	115.8	1.587	1.49	0.951	1.406	1.669	1.566	1.478	1.129	1.06	0.938
	CCT5	NP_036205.1	T-complex protein 1 subunit epsilon isoform a [Homo sapiens]	2	4	62.9	72.5	122.9	117.4	124.4	1.867	1.979	1.153	1.954	1.619	1.716	1.695	0.955	1.013	1.06
	CCT6A	NP_001753.1	T-complex protein 1 subunit zeta isoform a [Homo sapiens]	1	1	47.8	74	116.9	145.5	115.7	3.043	2.419	1.547	2.444	1.967	1.564	1.58	1.245	0.99	0.795
	CCT8	NP_006576.2	T-complex protein 1 subunit theta isoform 1 [Homo sapiens]	1	2	83.2	69	101.6	126.6	119.5	1.522	1.436	0.829	1.221	1.836	1.733	1.474	1.246	1.176	0.944
	CDC16	NP_003894.3	cell division cycle protein 16 homolog isoform 1 [Homo sapiens]	4	6	79.3	75.5	111.7	109.5	124.1	1.382	1.565	0.952	1.409	1.451	1.644	1.48	0.981	1.111	1.133
	CDC27	NP_001107563.1	cell division cycle protein 27 homolog isoform 1 [Homo sapiens]	1	1	51.9	93.7	123.6	117.4	113.4	2.261	2.185	1.804	2.38	1.253	1.211	1.319	0.95	0.918	0.966
	CDC40	NP_056975.1	pre-mRNA-processing factor 17 [Homo sapiens]	4	7	58.1	81.4	122.6	118.5	119.4	2.039	2.054	1.4	2.109	1.457	1.467	1.507	0.967	0.974	1.007
	CDC42BPA	XP_011542608.1	PREDICTED: serine/threonine-protein kinase MRCK alpha isoform X1 [Homo sapiens]	2	1	66.5	75.8	112.4	118.2	127.1	1.778	1.912	1.141	1.692	1.559	1.677	1.483	1.051	1.13	1.075
	CDC42EP1	NP_689449.1	cdc42 effector protein 1 [Homo sapiens]	1	3	65	76.1	115.4	121.4	122	1.867	1.875	1.171	1.774	1.595	1.602	1.516	1.052	1.057	1.004
	CDC45	NP_001171481.1	cell division control protein 45 homolog isoform 1 [Homo sapiens]	1	2	74	87.9	122	100.6	115.5	1.36	1.562	1.189	1.65	1.144	1.314	1.388	0.824	0.947	1.148
	CDC5L	NP_001244.1	cell division cycle 5-like protein [Homo sapiens]	8	13	57.6	85.2	122.3	119.1	115.7	2.068	2.008	1.478	2.123	1.399	1.358	1.436	0.974	0.946	0.971
	CDC73	NP_078805.3	parafibromin [Homo sapiens]	2	5	57.5	73.1	107.7	120.7	141	2.099	2.451	1.27	1.871	1.652	1.929	1.473	1.122	1.31	1.168
	CDK1	NP_001307847.1	cyclin-dependent kinase 1 isoform 1 [Homo sapiens]	6	32	66	73.6	113.5	123.5	123.4	1.871	1.87	1.115	1.721	1.678	1.677	1.543	1.087	1.087	0.999
	CDK11B	XP_011540794.1	PREDICTED: cyclin-dependent kinase 11B isoform X1 [Homo sapiens]	4	5	78.6	81	109	115.4	116	1.467	1.475	1.03	1.386	1.424	1.432	1.345	1.059	1.064	1.005
	CDK2	XP_011536034.1	PREDICTED: cyclin-dependent kinase 2 isoform X1 [Homo sapiens]	1	7	76.9	104.6	92.2	84.3	142	1.097	1.847	1.361	1.199	0.806	1.357	0.881	0.915	1.541	1.684
	CDK5	NP_004926.1	cyclin-dependent-like kinase 5 isoform 1 [Homo sapiens]	1	3
	CEBPZ	NP_005751.2	CCAAT/enhancer-binding protein zeta [Homo sapiens]	5	6	53.9	73.6	110.2	128.6	133.7	2.386	2.482	1.366	2.045	1.747	1.817	1.498	1.166	1.213	1.04
	CECR5; HDHD5	NP_149061.1	haloacid dehalogenase-like hydrolase domain-containing 5 isoform 2 precursor [Homo sapiens]	2	5	76.9	72	112	117.8	121.4	1.532	1.579	0.937	1.456	1.636	1.686	1.555	1.052	1.084	1.031
	CENPV	NP_859067.2	centromere protein V [Homo sapiens]	1	5
	CEP170	XP_016858421.1	PREDICTED: centrosomal protein of 170 kDa isoform X1 [Homo sapiens]	1	1	61.3	77.1	121.1	121.7	118.9	1.986	1.94	1.258	1.977	1.579	1.542	1.571	1.005	0.981	0.977
	CGN	NP_065821.1	cingulin [Homo sapiens]	1	1
	CHAMP1	NP_001157617.1	chromosome alignment-maintaining phosphoprotein 1 [Homo sapiens]	1	1	62.9	59.9	109.4	127.7	140.1	2.03	2.226	0.952	1.738	2.131	2.338	1.825	1.168	1.281	1.097
	CHCHD3	NP_001304106.1	MICOS complex subunit MIC19 isoform 1 [Homo sapiens]	2	7	62	80.5	130.1	94.4	133	1.523	2.146	1.298	2.099	1.173	1.653	1.617	0.726	1.022	1.409
	CHD1L; LOC101060601	NP_004275.4	chromodomain-helicase-DNA-binding protein 1-like isoform 1 [Homo sapiens]	2	2	45.6	54.9	116.6	139.5	143.3	3.056	3.141	1.204	2.556	2.538	2.608	2.123	1.196	1.229	1.028
	CHD2	NP_001262.3	chromodomain-helicase-DNA-binding protein 2 isoform 1 [Homo sapiens]	3	1	58.4	79.6	121.3	120.3	120.4	2.058	2.06	1.362	2.075	1.511	1.513	1.524	0.992	0.993	1.001
	CHD3	XP_005256484.1	PREDICTED: chromodomain-helicase-DNA-binding protein 3 isoform X1 [Homo sapiens]	1	4	48.7	78.1	113.4	114.2	145.7	2.345	2.991	1.603	2.328	1.462	1.866	1.452	1.007	1.285	1.276
	CHD4	XP_006719021.1	PREDICTED: chromodomain-helicase-DNA-binding protein 4 isoform X1 [Homo sapiens]	19	15	64.5	78.2	111.9	116.3	129.1	1.804	2.001	1.213	1.735	1.488	1.65	1.431	1.04	1.153	1.109
	CHERP	NP_006378.3	calcium homeostasis endoplasmic reticulum protein [Homo sapiens]	1	1
	CHTF18	XP_005255528.1	PREDICTED: chromosome transmission fidelity protein 18 homolog isoform X5 [Homo sapiens]	1	1	72.2	78.4	120.2	100.3	128.8	1.388	1.783	1.086	1.664	1.279	1.642	1.532	0.835	1.072	1.284
	CHTOP	NP_001193541.1	chromatin target of PRMT1 protein isoform 2 [Homo sapiens]	1	8
	CHUK	XP_016871100.1	PREDICTED: inhibitor of nuclear factor kappa-B kinase subunit alpha isoform X1 [Homo sapiens]	1	2
	CISD1	XP_016871898.1	PREDICTED: CDGSH iron-sulfur domain-containing protein 1 isoform X1 [Homo sapiens]	1	9	64.6	72.9	118.3	111.9	132.3	1.731	2.046	1.127	1.83	1.536	1.815	1.624	0.946	1.118	1.182
	CKAP4	NP_006816.2	cytoskeleton-associated protein 4 [Homo sapiens]	1	3
	CKAP5	NP_001008938.1	cytoskeleton-associated protein 5 isoform a [Homo sapiens]	1	0	57.8	78.4	114.3	129.9	119.6	2.245	2.067	1.356	1.975	1.656	1.525	1.457	1.137	1.047	0.921
	CLCN3	NP_776297.2	H(+)/Cl(-) exchange transporter 3 isoform e [Homo sapiens]	1	1
	CLINT1	NP_001182484.1	clathrin interactor 1 isoform 1 [Homo sapiens]	1	2	71	81.9	101.9	105.3	139.9	1.482	1.97	1.153	1.435	1.285	1.708	1.244	1.033	1.373	1.329
	CLP1	NP_006822.1	polyribonucleotide 5'-hydroxyl-kinase Clp1 isoform 1 [Homo sapiens]	1	2
	CLTA	NP_009027.1	clathrin light chain A isoform b [Homo sapiens]	1	3	122.8	69.5	92.2	111	104.5	0.904	0.851	0.566	0.751	1.597	1.503	1.327	1.204	1.133	0.941
	CLTB	NP_009028.1	clathrin light chain B isoform b [Homo sapiens]	1	3	124.3	77.5	91.5	79.5	127.2	0.64	1.024	0.624	0.736	1.026	1.641	1.179	0.87	1.391	1.6
	CLTC	XP_005257069.1	PREDICTED: clathrin heavy chain 1 isoform X1 [Homo sapiens]	29	21	82.9	77.2	108.6	111.2	120.1	1.341	1.449	0.931	1.31	1.44	1.556	1.406	1.024	1.107	1.081
	CNBP	NP_001120664.1	cellular nucleic acid-binding protein isoform 1 [Homo sapiens]	2	13	15.1	119	203.2	114.1	48.6	7.577	3.225	7.901	13.486	0.959	0.408	1.707	0.562	0.239	0.426
	CNOT1	NP_057368.3	CCR4-NOT transcription complex subunit 1 isoform a [Homo sapiens]	7	3	64.4	82	113.4	115.8	124.3	1.797	1.929	1.273	1.76	1.411	1.515	1.382	1.021	1.096	1.074
	CNOT3	XP_005278337.1	PREDICTED: CCR4-NOT transcription complex subunit 3 isoform X1 [Homo sapiens]	1	1	72.6	76.6	126.3	116.2	108.3	1.599	1.491	1.054	1.739	1.517	1.415	1.65	0.92	0.858	0.932
	CNTNAP4	NP_207837.2	contactin-associated protein-like 4 isoform 1 precursor [Homo sapiens]	1	1	67.3	71.1	130.6	120.9	110.1	1.795	1.635	1.056	1.939	1.699	1.548	1.836	0.926	0.843	0.911
	COBRA1; NELFB	NP_056271.3	negative elongation factor B [Homo sapiens]	2	3	61	72.1	127.9	112.1	126.9	1.838	2.082	1.182	2.098	1.556	1.762	1.775	0.876	0.992	1.132
	COIL	NP_004636.1	coilin [Homo sapiens]	1	2	100.2	90.1	95.2	102.5	112	1.022	1.118	0.899	0.949	1.138	1.244	1.056	1.077	1.178	1.093
	COMMD3-BMI1	NP_001190991.1	COMMD3-BMI1 read-through protein [Homo sapiens]	1	2	53.1	79.7	120.3	131.2	115.6	2.471	2.176	1.5	2.265	1.647	1.451	1.51	1.091	0.961	0.881
	COMT	XP_011528188.1	PREDICTED: catechol O-methyltransferase isoform X1 [Homo sapiens]	1	5
	COPA	NP_004362.2	coatomer subunit alpha isoform 2 [Homo sapiens]	27	23	64.5	77.4	114.9	120.3	122.8	1.865	1.904	1.199	1.781	1.555	1.588	1.485	1.047	1.069	1.021
	COPB1	NP_001137534.1	coatomer subunit beta [Homo sapiens]	9	12	69.8	76.8	112.5	118.4	122.5	1.695	1.754	1.099	1.611	1.543	1.596	1.466	1.052	1.088	1.034
	COPB2	NP_004757.1	coatomer subunit beta' [Homo sapiens]	10	14	70.1	80.6	115	113	121.3	1.613	1.731	1.15	1.642	1.402	1.505	1.427	0.982	1.054	1.073
	COPE	NP_001317398.1	coatomer subunit epsilon isoform d [Homo sapiens]	2	11	87	53.7	85.2	120.4	153.7	1.383	1.766	0.617	0.979	2.241	2.862	1.586	1.413	1.804	1.277
	COPG1	NP_057212.1	coatomer subunit gamma-1 [Homo sapiens]	6	10	73.8	78.6	109.5	117.2	120.9	1.588	1.639	1.066	1.485	1.49	1.537	1.393	1.07	1.103	1.032
	COPG2	NP_036265.3	coatomer subunit gamma-2 isoform 1 [Homo sapiens]	5	6	63.8	73.7	114.9	121.8	125.8	1.909	1.972	1.155	1.802	1.653	1.708	1.56	1.06	1.094	1.033
	COX11	NP_004366.1	cytochrome c oxidase assembly protein COX11, mitochondrial isoform 1 [Homo sapiens]	1	5
	COX2	YP_002124305.1	cytochrome c oxidase subunit II (mitochondrion) [Homo sapiens neanderthalensis]	2	7	58.4	77.7	124.5	126.4	113.1	2.166	1.938	1.331	2.133	1.627	1.456	1.602	1.015	0.909	0.895
	CPSF1	NP_037423.2	cleavage and polyadenylation specificity factor subunit 1 [Homo sapiens]	2	1	77.7	59.9	119.7	143.2	99.5	1.844	1.281	0.771	1.542	2.392	1.662	2	1.196	0.831	0.695
	CPSF2	NP_001309201.1	cleavage and polyadenylation specificity factor subunit 2 isoform 1 [Homo sapiens]	1	1	71.4	112.9	115.5	96.1	104.1	1.346	1.457	1.58	1.617	0.852	0.922	1.023	0.832	0.901	1.083
	CPSF4	XP_011514057.1	PREDICTED: cleavage and polyadenylation specificity factor subunit 4 isoform X1 [Homo sapiens]	1	3	71.2	100.4	134.1	96.6	97.8	1.357	1.375	1.411	1.884	0.962	0.975	1.335	0.72	0.73	1.013
	CPT1A	XP_005273819.1	PREDICTED: carnitine O-palmitoyltransferase 1, liver isoform isoform X1 [Homo sapiens]	1	1
	CREBBP	NP_004371.2	CREB-binding protein isoform a [Homo sapiens]	2	1	57.6	88.1	115.9	101.7	136.7	1.764	2.371	1.528	2.011	1.154	1.551	1.316	0.877	1.179	1.344
	CRNKL1	NP_057736.4	crooked neck-like protein 1 isoform a [Homo sapiens]	7	9	64.6	75.9	118.7	121.3	119.5	1.877	1.849	1.175	1.837	1.598	1.574	1.563	1.022	1.007	0.985
	CSDA; YBX3	NP_003642.3	Y-box-binding protein 3 isoform a [Homo sapiens]	3	21	32	58.5	160.8	140.4	108.3	4.386	3.384	1.83	5.025	2.398	1.85	2.746	0.873	0.674	0.772
	CSDE1	NP_001229820.1	cold shock domain-containing protein E1 isoform 4 [Homo sapiens]	3	3	40.3	76.2	145.2	149.3	89	3.706	2.209	1.893	3.605	1.958	1.167	1.904	1.028	0.613	0.596
	CSE1L	NP_001307.2	exportin-2 isoform 1 [Homo sapiens]	4	6	70.5	77.1	107.7	122.2	122.4	1.733	1.735	1.094	1.527	1.585	1.587	1.396	1.135	1.137	1.001
	CSNK1A1	NP_001883.4	casein kinase I isoform alpha isoform 2 [Homo sapiens]	1	3	67.4	74.5	109	123.2	125.9	1.829	1.868	1.105	1.618	1.655	1.69	1.464	1.13	1.154	1.022
	CSNK2A1	NP_001886.1	casein kinase II subunit alpha isoform a [Homo sapiens]	11	39	93.6	88.8	103.8	101.8	112	1.087	1.196	0.948	1.108	1.146	1.261	1.169	0.98	1.079	1.101
	CSNK2A2	NP_001887.1	casein kinase II subunit alpha' [Homo sapiens]	8	29	90.2	95	100.5	101.3	113	1.123	1.252	1.053	1.114	1.067	1.19	1.058	1.008	1.124	1.115
	CSNK2B	NP_001311.3	casein kinase II subunit beta isoform 1 [Homo sapiens]	3	16	78.1	93.5	111.7	118.9	97.8	1.522	1.251	1.196	1.43	1.273	1.046	1.195	1.065	0.875	0.822
	CSTF1	NP_001315.1	cleavage stimulation factor subunit 1 [Homo sapiens]	1	2	78.3	103	115.4	108.7	94.6	1.388	1.209	1.317	1.475	1.055	0.918	1.12	0.941	0.82	0.87
	CTNNB1	NP_001091680.1	catenin beta-1 isoform 1 [Homo sapiens]	2	2	93.8	81.5	97.8	114.5	112.4	1.221	1.198	0.869	1.043	1.405	1.378	1.2	1.171	1.149	0.981
	CTNNBL1	NP_110517.2	beta-catenin-like protein 1 isoform 1 [Homo sapiens]	1	1
	CTNND1	NP_001078927.1	catenin delta-1 isoform 1ABC [Homo sapiens]	2	2	63.7	62.1	109.5	131.5	133.2	2.064	2.09	0.974	1.718	2.118	2.145	1.763	1.201	1.216	1.012
	CTPS1	NP_001896.2	CTP synthase 1 isoform a [Homo sapiens]	7	12	66.2	70.4	115.4	125.7	122.3	1.898	1.846	1.062	1.741	1.787	1.738	1.64	1.09	1.06	0.972
	CTR9	NP_055448.1	RNA polymerase-associated protein CTR9 homolog isoform 1 [Homo sapiens]	12	13	66.8	82.9	111.4	125.8	113.1	1.884	1.694	1.241	1.669	1.518	1.365	1.345	1.129	1.015	0.899
	CTTN	NP_005222.2	src substrate cortactin isoform a [Homo sapiens]	3	4	74.1	65.2	128.8	114.2	117.6	1.541	1.586	0.879	1.737	1.752	1.804	1.975	0.887	0.913	1.03
	CUL4B	XP_005262538.1	PREDICTED: cullin-4B isoform X1 [Homo sapiens]	2	2	70	71.5	114	128.3	116.2	1.833	1.66	1.021	1.629	1.795	1.625	1.595	1.125	1.019	0.905
	CWC22	NP_065994.1	pre-mRNA-splicing factor CWC22 homolog [Homo sapiens]	1	2	82.6	76.2	108.6	113.4	119.2	1.373	1.443	0.922	1.314	1.489	1.565	1.426	1.045	1.098	1.051
	CXXC1	NP_001095124.1	CXXC-type zinc finger protein 1 isoform 1 [Homo sapiens]	1	1	62.9	70.4	117.7	123.9	125.2	1.969	1.99	1.119	1.871	1.76	1.779	1.673	1.052	1.063	1.01
	CYFIP1	XP_016877512.1	PREDICTED: cytoplasmic FMR1-interacting protein 1 isoform X1 [Homo sapiens]	4	3	51.1	78	122.7	125.9	122.3	2.462	2.393	1.526	2.4	1.614	1.568	1.573	1.026	0.997	0.972
	DAP3	NP_387506.1	28S ribosomal protein S29, mitochondrial isoform 1 [Homo sapiens]	3	10	22.6	39.8	196.9	133.8	107	5.93	4.742	1.766	8.729	3.358	2.685	4.943	0.679	0.543	0.8
	DARS	NP_001340.2	aspartate--tRNA ligase, cytoplasmic isoform 1 [Homo sapiens]	15	30	44.4	70.7	128.9	132.7	123.4	2.99	2.781	1.594	2.905	1.875	1.744	1.822	1.029	0.957	0.93
	DARS2	NP_060592.2	aspartate--tRNA ligase, mitochondrial [Homo sapiens]	1	1	75.3	69.9	101.2	203.7	49.8	2.705	0.661	0.928	1.344	2.914	0.712	1.448	2.012	0.492	0.244
	DBR1	NP_057300.2	lariat debranching enzyme [Homo sapiens]	1	3	25.8	49.5	123.6	150.7	150.5	5.846	5.839	1.921	4.794	3.044	3.04	2.496	1.219	1.218	0.999
	DCP1A	NP_060873.4	mRNA-decapping enzyme 1A isoform a [Homo sapiens]	1	1
	DCTN1	NP_004073.2	dynactin subunit 1 isoform 1 [Homo sapiens]	5	4	70.2	76.2	119.9	122	111.8	1.737	1.593	1.085	1.708	1.601	1.468	1.574	1.017	0.933	0.917
	DCXR	NP_057370.1	L-xylulose reductase isoform 1 [Homo sapiens]	2	7	86.4	82.9	113.8	106.8	110.2	1.236	1.276	0.96	1.317	1.288	1.329	1.372	0.939	0.969	1.032
	DDB1	NP_001914.3	DNA damage-binding protein 1 [Homo sapiens]	9	8	82	74.3	116.6	113.9	113.2	1.388	1.379	0.906	1.421	1.532	1.523	1.57	0.976	0.97	0.994
	DDOST	NP_005207.2	dolichyl-diphosphooligosaccharide--protein glycosyltransferase 48 kDa subunit precursor [Homo sapiens]	1	2
	DDX1	NP_004930.1	ATP-dependent RNA helicase DDX1 [Homo sapiens]	6	9	42.1	68.4	120.5	115.8	153.3	2.751	3.643	1.626	2.864	1.692	2.241	1.762	0.961	1.272	1.324
	DDX10	NP_004389.2	probable ATP-dependent RNA helicase DDX10 [Homo sapiens]	1	1	148.1	76.9	93.5	85.2	96.2	0.575	0.649	0.519	0.631	1.108	1.251	1.216	0.911	1.028	1.129
	DDX17	NP_001091974.1	probable ATP-dependent RNA helicase DDX17 isoform 3 [Homo sapiens]	16	32	44.9	67.7	124.5	125.1	137.8	2.785	3.068	1.508	2.77	1.847	2.035	1.837	1.005	1.107	1.102
	DDX21	NP_004719.2	nucleolar RNA helicase 2 isoform 1 [Homo sapiens]	15	22	44.3	72.3	129	129.2	125.3	2.919	2.831	1.633	2.914	1.788	1.733	1.784	1.002	0.971	0.97
	DDX23	NP_004809.2	probable ATP-dependent RNA helicase DDX23 [Homo sapiens]	3	3	93.3	88.4	94.6	106.7	117	1.144	1.254	0.948	1.014	1.207	1.323	1.07	1.128	1.236	1.096
	DDX24	NP_065147.1	ATP-dependent RNA helicase DDX24 [Homo sapiens]	2	2	43.2	74.3	108.8	120	153.7	2.78	3.56	1.72	2.52	1.616	2.07	1.465	1.103	1.413	1.281
	DDX39B	NP_542165.1	spliceosome RNA helicase DDX39B [Homo sapiens]	2	4	84.4	79.5	98.2	119.2	118.8	1.412	1.407	0.943	1.163	1.498	1.493	1.234	1.214	1.21	0.997
	DDX3X	NP_001347.3	ATP-dependent RNA helicase DDX3X isoform 1 [Homo sapiens]	20	38	50.3	58.7	122.7	131.4	136.9	2.613	2.723	1.166	2.441	2.24	2.334	2.093	1.071	1.116	1.042
	DDX41	NP_057306.2	probable ATP-dependent RNA helicase DDX41 isoform 1 [Homo sapiens]	3	5	65.2	70.7	110.2	123.6	130.3	1.895	1.997	1.084	1.689	1.748	1.842	1.559	1.122	1.182	1.054
	DDX42	NP_987095.1	ATP-dependent RNA helicase DDX42 [Homo sapiens]	2	3	67.1	72.8	122.5	122.1	115.5	1.818	1.72	1.084	1.825	1.677	1.587	1.684	0.996	0.943	0.946
	DDX46	NP_001287789.1	probable ATP-dependent RNA helicase DDX46 isoform 1 [Homo sapiens]	21	23	82.8	88.1	108.9	111	109.2	1.34	1.318	1.063	1.315	1.26	1.24	1.237	1.019	1.003	0.984
	DDX5	NP_001307524.1	probable ATP-dependent RNA helicase DDX5 isoform a [Homo sapiens]	14	31	39.9	56.7	128.4	125.6	149.5	3.15	3.751	1.422	3.22	2.216	2.639	2.265	0.978	1.165	1.191
	DDX50	NP_076950.1	ATP-dependent RNA helicase DDX50 [Homo sapiens]	1	2	59.5	69.2	114.5	131.4	125.4	2.208	2.107	1.164	1.925	1.897	1.811	1.654	1.147	1.095	0.954
	DDX54	NP_001104792.1	ATP-dependent RNA helicase DDX54 isoform 1 [Homo sapiens]	2	2	35.1	45.8	146.4	138.2	134.5	3.931	3.827	1.303	4.165	3.017	2.938	3.197	0.944	0.919	0.974
	DDX6	NP_001244120.1	probable ATP-dependent RNA helicase DDX6 [Homo sapiens]	3	7	69.3	72	112.8	125.1	120.7	1.806	1.742	1.039	1.628	1.738	1.677	1.566	1.109	1.07	0.965
	DEK	XP_016866762.1	PREDICTED: protein DEK isoform X1 [Homo sapiens]	6	14	67.6	77.1	109.8	125.3	120.2	1.854	1.778	1.141	1.625	1.625	1.558	1.424	1.141	1.094	0.959
	DGCR8	NP_073557.3	microprocessor complex subunit DGCR8 isoform 1 [Homo sapiens]	1	1	75.8	92.5	92.5	122.8	116.4	1.621	1.537	1.221	1.221	1.328	1.259	1	1.328	1.259	0.948
	DHX15	NP_001349.2	pre-mRNA-splicing factor ATP-dependent RNA helicase DHX15 [Homo sapiens]	11	16	60.4	77.1	122.6	120.2	119.7	1.989	1.979	1.275	2.028	1.559	1.552	1.591	0.98	0.976	0.995
	DHX16	NP_003578.2	putative pre-mRNA-splicing factor ATP-dependent RNA helicase DHX16 isoform 1 [Homo sapiens]	3	4	77.6	89.2	104.5	106.4	122.2	1.37	1.575	1.149	1.346	1.192	1.37	1.172	1.018	1.169	1.149
	DHX29	NP_061903.2	ATP-dependent RNA helicase DHX29 isoform 1 [Homo sapiens]	1	1	62	118.1	115.2	73.8	130.9	1.19	2.111	1.905	1.857	0.625	1.108	0.975	0.641	1.137	1.773
	DHX30	XP_011531794.1	PREDICTED: putative ATP-dependent RNA helicase DHX30 isoform X1 [Homo sapiens]	5	4	55.5	72.8	126.9	122.9	121.8	2.215	2.195	1.312	2.286	1.688	1.673	1.742	0.969	0.96	0.991
	DHX36	NP_065916.2	ATP-dependent RNA helicase DHX36 isoform 1 [Homo sapiens]	6	10	43.7	70.7	135.8	125.1	124.6	2.864	2.853	1.619	3.109	1.768	1.762	1.92	0.921	0.918	0.996
	DHX38	NP_054722.2	pre-mRNA-splicing factor ATP-dependent RNA helicase PRP16 [Homo sapiens]	3	2	60.9	75.5	112	125.3	126.3	2.057	2.072	1.239	1.838	1.661	1.673	1.484	1.119	1.127	1.007
	DHX57	NP_945314.1	putative ATP-dependent RNA helicase DHX57 isoform 1 [Homo sapiens]	3	3	47.5	64	107.7	161.4	119.4	3.399	2.514	1.348	2.268	2.521	1.865	1.682	1.499	1.108	0.74
	DHX8	NP_004932.1	ATP-dependent RNA helicase DHX8 isoform 1 [Homo sapiens]	2	3	97.3	80.3	87.1	109	126.4	1.12	1.299	0.826	0.895	1.356	1.573	1.084	1.251	1.451	1.16
	DHX9	NP_001348.2	ATP-dependent RNA helicase A [Homo sapiens]	39	35	45.7	61.8	124.9	125.7	141.8	2.749	3.1	1.351	2.731	2.034	2.294	2.021	1.007	1.135	1.128
	DIAPH1	NP_005210.3	protein diaphanous homolog 1 isoform 1 [Homo sapiens]	3	3	61.6	62.7	126.3	126.5	122.9	2.053	1.995	1.018	2.05	2.015	1.959	2.013	1.001	0.973	0.972
	DICER1	NP_001278557.1	endoribonuclease Dicer isoform 1 [Homo sapiens]	1	1	69.4	92.2	109.7	101	127.7	1.454	1.839	1.328	1.58	1.095	1.385	1.19	0.92	1.164	1.265
	DIEXF	NP_055203.4	digestive organ expansion factor homolog [Homo sapiens]	3	4	57.3	72.8	145.6	127.2	97.1	2.22	1.695	1.271	2.542	1.747	1.333	2	0.873	0.667	0.763
	DIMT1	NP_055288.1	probable dimethyladenosine transferase isoform 1 [Homo sapiens]	1	2
	DIS3	NP_055768.3	exosome complex exonuclease RRP44 isoform a [Homo sapiens]	1	1	78.2	86.9	118.6	93.7	122.6	1.198	1.569	1.112	1.517	1.078	1.411	1.364	0.79	1.034	1.309
	DKC1	NP_001354.1	H/ACA ribonucleoprotein complex subunit 4 isoform 1 [Homo sapiens]	4	7	47.2	65.1	144.3	119.7	123.8	2.538	2.623	1.379	3.057	1.841	1.903	2.217	0.83	0.858	1.034
	DLAT	NP_001922.2	dihydrolipoyllysine-residue acetyltransferase component of pyruvate dehydrogenase complex, mitochondrial precursor [Homo sapiens]	3	4	95	81	99.7	109	115.3	1.148	1.214	0.853	1.05	1.346	1.423	1.23	1.094	1.157	1.058
	DLST	NP_001924.2	dihydrolipoyllysine-residue succinyltransferase component of 2-oxoglutarate dehydrogenase complex, mitochondrial isoform 1 precursor [Homo sapiens]	1	2	38.9	69.8	114	147.6	129.8	3.797	3.339	1.797	2.932	2.113	1.858	1.632	1.295	1.139	0.879
	DMAP1	XP_016857296.1	PREDICTED: DNA methyltransferase 1-associated protein 1 isoform X1 [Homo sapiens]	1	2
	DNAH9	XP_011522005.1	PREDICTED: dynein heavy chain 9, axonemal isoform X1 [Homo sapiens]	1	0	72.1	66.3	112.7	128.7	120.2	1.785	1.667	0.921	1.564	1.939	1.811	1.699	1.141	1.066	0.934
	DNAJA1	NP_001530.1	dnaJ homolog subfamily A member 1 isoform 1 [Homo sapiens]	2	7	58.8	79.8	117.8	132.8	110.7	2.259	1.883	1.358	2.004	1.664	1.387	1.476	1.127	0.94	0.834
	DNAJA3	NP_005138.3	dnaJ homolog subfamily A member 3, mitochondrial isoform 1 [Homo sapiens]	4	11	59	76.1	116.4	121.6	127	2.061	2.153	1.289	1.973	1.599	1.67	1.53	1.045	1.091	1.044
	DNAJB6	XP_011514006.1	PREDICTED: dnaJ homolog subfamily B member 6 isoform X1 [Homo sapiens]	2	7	73.8	59.8	127.4	140.2	98.8	1.901	1.339	0.81	1.727	2.347	1.653	2.133	1.1	0.775	0.704
	DNAJC10	NP_061854.1	dnaJ homolog subfamily C member 10 isoform 1 precursor [Homo sapiens]	3	6	58.1	69	116	139.9	117	2.406	2.014	1.187	1.995	2.027	1.696	1.681	1.206	1.009	0.837
	DNAJC11	NP_060668.2	dnaJ homolog subfamily C member 11 [Homo sapiens]	1	4	73.3	90.2	107.9	112.6	116.1	1.536	1.583	1.23	1.472	1.248	1.287	1.197	1.043	1.075	1.031
	DNAJC13	NP_001316055.1	dnaJ homolog subfamily C member 13 isoform 1 [Homo sapiens]	4	2	62	71.8	116.2	116	133.9	1.872	2.161	1.159	1.875	1.616	1.865	1.618	0.998	1.152	1.154
	DNM2	NP_001005360.1	dynamin-2 isoform 1 [Homo sapiens]	2	3	64.4	77.1	121.5	114.4	122.6	1.776	1.903	1.196	1.886	1.484	1.591	1.577	0.941	1.009	1.072
	DNMT1	NP_001124295.1	DNA (cytosine-5)-methyltransferase 1 isoform a [Homo sapiens]	1	1	68.1	78.3	126.6	104	123	1.527	1.806	1.151	1.86	1.327	1.57	1.617	0.821	0.971	1.183
	DOCK7	XP_011540628.1	PREDICTED: dedicator of cytokinesis protein 7 isoform X1 [Homo sapiens]	8	4	67.6	74.7	116	113.7	128	1.683	1.895	1.106	1.717	1.521	1.713	1.552	0.98	1.104	1.126
	DOLPP1	NP_065171.2	dolichyldiphosphatase 1 isoform a [Homo sapiens]	1	5	66.6	73.1	101.1	139.1	120.1	2.089	1.804	1.098	1.518	1.902	1.642	1.382	1.376	1.188	0.863
	DPF2	NP_001317237.1	zinc finger protein ubi-d4 isoform 2 [Homo sapiens]	2	5	53.4	59.6	131	134.6	121.5	2.519	2.274	1.115	2.453	2.259	2.039	2.199	1.027	0.927	0.903
	DPM1	NP_001303963.1	dolichol-phosphate mannosyltransferase subunit 1 isoform 1 [Homo sapiens]	5	18	64.8	70.6	117.6	117.7	129.3	1.815	1.995	1.089	1.814	1.667	1.832	1.666	1.001	1.1	1.099
	DPY30	NP_001308138.1	protein dpy-30 homolog isoform 1 [Homo sapiens]	1	16	74.1	56.2	109.1	119.7	140.9	1.615	1.901	0.758	1.473	2.13	2.507	1.942	1.097	1.291	1.177
	DPYSL2	NP_001184222.1	dihydropyrimidinase-related protein 2 isoform 1 [Homo sapiens]	1	1
	DRG1	NP_004138.1	developmentally-regulated GTP-binding protein 1 [Homo sapiens]	1	2
	DSP	NP_004406.2	desmoplakin isoform I [Homo sapiens]	2	1	101	89.4	109	91.7	108.8	0.908	1.077	0.884	1.079	1.027	1.218	1.22	0.842	0.998	1.186
	DVL2	NP_004413.1	segment polarity protein dishevelled homolog DVL-2 [Homo sapiens]	3	5	55.7	105.9	126.6	115.5	96.4	2.075	1.731	1.902	2.274	1.091	0.91	1.196	0.913	0.761	0.834
	DYNC1H1	NP_001367.2	cytoplasmic dynein 1 heavy chain 1 [Homo sapiens]	108	28	62.2	71.1	118.2	120.1	128.4	1.93	2.062	1.142	1.9	1.69	1.806	1.663	1.016	1.086	1.069
	DYNC2H1	NP_001073932.1	cytoplasmic dynein 2 heavy chain 1 isoform 2 [Homo sapiens]	2	1	86.6	79.3	115.6	101.9	116.6	1.176	1.347	0.916	1.335	1.284	1.47	1.457	0.881	1.009	1.145
	DYNLL1	NP_001032584.1	dynein light chain 1, cytoplasmic [Homo sapiens]	2	20	71	96.6	104.7	111.8	115.9	1.573	1.632	1.36	1.474	1.157	1.2	1.084	1.067	1.107	1.037
	EARS2	NP_001295140.1	probable glutamate--tRNA ligase, mitochondrial isoform 2 [Homo sapiens]	1	1	75.9	80.4	106.5	108.7	128.5	1.432	1.692	1.058	1.403	1.353	1.598	1.325	1.021	1.206	1.181
	EBNA1BP2	NP_001153408.1	probable rRNA-processing protein EBP2 isoform 1 [Homo sapiens]	2	5	47.6	46.9	129.1	145.3	131	3.053	2.752	0.985	2.712	3.101	2.796	2.755	1.126	1.015	0.902
	EDC3	NP_001135915.1	enhancer of mRNA-decapping protein 3 isoform 1 [Homo sapiens]	3	9	50.4	71.6	126.3	121.4	130.4	2.411	2.589	1.421	2.509	1.696	1.822	1.765	0.961	1.032	1.074
	EDC4	NP_055144.3	enhancer of mRNA-decapping protein 4 [Homo sapiens]	4	3	65.9	70.2	118.6	119.9	125.3	1.819	1.9	1.065	1.798	1.708	1.785	1.689	1.012	1.057	1.045
	EED	NP_001294936.1	polycomb protein EED isoform c [Homo sapiens]	3	7	55.4	73.4	120.1	125.4	125.8	2.263	2.27	1.324	2.168	1.709	1.714	1.637	1.044	1.047	1.003
	EEF1A1	NP_001393.1	elongation factor 1-alpha 1 [Homo sapiens]	9	27	62.4	70.6	123.3	127.3	116.4	2.04	1.864	1.132	1.976	1.803	1.648	1.746	1.032	0.944	0.914
	EEF1B2	NP_001032752.1	elongation factor 1-beta [Homo sapiens]	1	4
	EEF1D	XP_016868658.1	PREDICTED: elongation factor 1-delta isoform X1 [Homo sapiens]	2	3	74.9	78.8	118.2	118.9	109.3	1.588	1.46	1.053	1.578	1.508	1.387	1.499	1.006	0.925	0.92
	EEF1E1	NP_004271.1	eukaryotic translation elongation factor 1 epsilon-1 isoform 1 [Homo sapiens]	3	17	42.1	70.5	126.5	131	129.9	3.109	3.081	1.672	3.003	1.86	1.843	1.796	1.035	1.026	0.991
	EEF1G	NP_001395.1	elongation factor 1-gamma [Homo sapiens]	16	43	69.7	78.8	108.5	120.9	122.1	1.735	1.753	1.132	1.558	1.533	1.549	1.377	1.114	1.125	1.01
	EEF2	NP_001952.1	elongation factor 2 [Homo sapiens]	15	25	65.1	75.4	116	121.3	122.1	1.863	1.874	1.158	1.781	1.609	1.619	1.538	1.046	1.052	1.006
	EFTUD2	NP_001245282.1	116 kDa U5 small nuclear ribonucleoprotein component isoform a [Homo sapiens]	23	32	75.5	77.7	109.6	109.1	128.1	1.446	1.697	1.03	1.452	1.404	1.648	1.41	0.996	1.169	1.174
	EGLN1	NP_071334.1	egl nine homolog 1 [Homo sapiens]	1	2	60.5	87.7	105.3	106.5	139.9	1.76	2.312	1.448	1.74	1.215	1.596	1.202	1.011	1.328	1.314
	EIF2B3	XP_016858234.1	PREDICTED: translation initiation factor eIF-2B subunit gamma isoform X1 [Homo sapiens]	1	2	69.3	68.3	117.5	121	123.8	1.745	1.785	0.985	1.695	1.772	1.812	1.721	1.029	1.053	1.023
	EIF2B4	NP_001305894.1	translation initiation factor eIF-2B subunit delta isoform 4 [Homo sapiens]	2	5	45.7	67.8	131.1	123	132.5	2.694	2.902	1.484	2.871	1.815	1.956	1.935	0.938	1.011	1.077
	EIF2B5	NP_003898.2	translation initiation factor eIF-2B subunit epsilon [Homo sapiens]	1	2	68.2	81.8	123	114.8	112.2	1.683	1.646	1.2	1.803	1.403	1.372	1.503	0.934	0.913	0.978
	EIF2S1	NP_004085.1	eukaryotic translation initiation factor 2 subunit 1 [Homo sapiens]	1	3
	EIF2S3	NP_001406.1	eukaryotic translation initiation factor 2 subunit 3 [Homo sapiens]	1	2	52.1	54.8	132.2	140.5	120.4	2.698	2.314	1.053	2.54	2.562	2.197	2.411	1.062	0.911	0.857
	EIF3A	NP_003741.1	eukaryotic translation initiation factor 3 subunit A [Homo sapiens]	51	34	76.5	85.2	109	113.4	115.8	1.482	1.514	1.113	1.425	1.332	1.36	1.28	1.04	1.062	1.021
	EIF3B	NP_001032360.1	eukaryotic translation initiation factor 3 subunit B [Homo sapiens]	19	28	76.8	83.5	110	112.6	117	1.466	1.522	1.086	1.432	1.349	1.401	1.318	1.024	1.063	1.039
	EIF3C	NP_001254503.1	eukaryotic translation initiation factor 3 subunit C isoform a [Homo sapiens]	15	14	78.4	85.2	111.4	110.1	114.9	1.404	1.464	1.086	1.421	1.292	1.348	1.308	0.988	1.031	1.043
	EIF3D	NP_003744.1	eukaryotic translation initiation factor 3 subunit D [Homo sapiens]	11	26	59.9	72.8	122.6	121.4	123.3	2.027	2.06	1.216	2.047	1.666	1.693	1.683	0.99	1.006	1.016
	EIF3E	XP_016868887.1	PREDICTED: eukaryotic translation initiation factor 3 subunit E isoform X1 [Homo sapiens]	11	27	79.3	92.2	103.7	108.1	116.8	1.363	1.474	1.163	1.308	1.172	1.267	1.124	1.042	1.127	1.081
	EIF3F	NP_003745.1	eukaryotic translation initiation factor 3 subunit F [Homo sapiens]	9	27	78.6	88.8	103.2	111.8	117.7	1.423	1.498	1.13	1.314	1.259	1.326	1.162	1.083	1.141	1.053
	EIF3G	NP_003746.2	eukaryotic translation initiation factor 3 subunit G [Homo sapiens]	2	8	67.7	80.4	106.2	125.2	120.4	1.848	1.778	1.187	1.567	1.557	1.498	1.32	1.179	1.134	0.962
	EIF3H	NP_003747.1	eukaryotic translation initiation factor 3 subunit H [Homo sapiens]	3	11	75.9	89.6	104.2	113.1	117.2	1.491	1.545	1.18	1.373	1.263	1.309	1.163	1.086	1.125	1.036
	EIF3I	NP_003748.1	eukaryotic translation initiation factor 3 subunit I [Homo sapiens]	7	24	71.7	91.8	102.6	111.9	122	1.562	1.703	1.282	1.431	1.219	1.329	1.117	1.091	1.19	1.09
	EIF3K	NP_037366.1	eukaryotic translation initiation factor 3 subunit K isoform 1 [Homo sapiens]	4	28	88.4	88.4	103.7	97.8	121.7	1.107	1.377	1.001	1.174	1.106	1.376	1.173	0.943	1.174	1.245
	EIF3L	NP_057175.1	eukaryotic translation initiation factor 3 subunit L isoform 1 [Homo sapiens]	14	27	80.6	92.9	106.9	105.8	113.7	1.312	1.41	1.152	1.326	1.138	1.223	1.15	0.989	1.064	1.075
	EIF3M	NP_006351.2	eukaryotic translation initiation factor 3 subunit M isoform 1 [Homo sapiens]	6	15	84	87.6	103.8	110.3	114.3	1.314	1.361	1.044	1.237	1.258	1.304	1.185	1.062	1.101	1.036
	EIF4A1	NP_001407.1	eukaryotic initiation factor 4A-I isoform 1 [Homo sapiens]	5	16	61.1	79	115	123.7	121.2	2.026	1.984	1.294	1.884	1.565	1.533	1.455	1.075	1.053	0.979
	EIF4A3	NP_055555.1	eukaryotic initiation factor 4A-III [Homo sapiens]	13	41	65.1	86.4	121.3	119.1	108.1	1.829	1.66	1.327	1.862	1.378	1.251	1.403	0.982	0.892	0.908
	EIF4B	NP_001287750.1	eukaryotic translation initiation factor 4B isoform 1 [Homo sapiens]	3	5	53.6	68.2	128	131.8	118.3	2.458	2.207	1.273	2.387	1.931	1.734	1.876	1.03	0.924	0.898
	EIF4E2	NP_004837.1	eukaryotic translation initiation factor 4E type 2 isoform A [Homo sapiens]	2	13	80.4	63.8	111.5	124.2	120	1.545	1.493	0.794	1.387	1.946	1.88	1.747	1.114	1.076	0.966
	EIF4G1	NP_001181876.1	eukaryotic translation initiation factor 4 gamma 1 isoform 6 [Homo sapiens]	7	6	35.9	45.8	143.6	148.9	125.7	4.141	3.497	1.275	3.996	3.248	2.742	3.134	1.036	0.875	0.844
	EIF4G2	NP_001166176.1	eukaryotic translation initiation factor 4 gamma 2 isoform 1 [Homo sapiens]	2	3	34.2	45.5	161.5	139.1	119.8	4.061	3.497	1.327	4.715	3.059	2.635	3.553	0.861	0.742	0.861
	EIF4G3	XP_016858161.1	PREDICTED: eukaryotic translation initiation factor 4 gamma 3 isoform X1 [Homo sapiens]	1	1	39.7	48.3	139.4	138.3	134.2	3.488	3.384	1.218	3.516	2.864	2.778	2.886	0.992	0.963	0.97
	EIF5	NP_892116.2	eukaryotic translation initiation factor 5 [Homo sapiens]	1	2
	EIF5B	NP_056988.3	eukaryotic translation initiation factor 5B [Homo sapiens]	7	9	62.6	85.5	115	116.3	120.6	1.856	1.926	1.365	1.836	1.36	1.411	1.344	1.011	1.049	1.037
	ELAVL1	NP_001410.2	ELAV-like protein 1 [Homo sapiens]	6	21	36.9	59	120.2	157.6	126.2	4.276	3.425	1.602	3.262	2.67	2.138	2.037	1.311	1.05	0.801
	ELP3	NP_060561.3	elongator complex protein 3 isoform 1 [Homo sapiens]	2	5	78.6	72.2	107.9	118.5	122.8	1.508	1.562	0.919	1.372	1.641	1.7	1.493	1.099	1.138	1.036
	ELP4	NP_001275655.1	elongator complex protein 4 isoform 3 [Homo sapiens]	1	4
	EMD	NP_000108.1	emerin [Homo sapiens]	7	27	71.4	80	117	112.6	119	1.576	1.667	1.119	1.638	1.408	1.489	1.464	0.962	1.017	1.058
	EML4	XP_005264324.1	PREDICTED: echinoderm microtubule-associated protein-like 4 isoform X1 [Homo sapiens]	1	1	57.3	69.4	115	126.7	131.7	2.213	2.299	1.211	2.007	1.827	1.898	1.658	1.102	1.145	1.039
	EPB41	XP_016856073.1	PREDICTED: protein 4.1 isoform X1 [Homo sapiens]	2	3	57.8	76.2	118.8	121.2	126.1	2.097	2.181	1.318	2.055	1.591	1.656	1.56	1.02	1.061	1.04
	EPB41L2	NP_001337228.1	band 4.1-like protein 2 isoform e [Homo sapiens]	4	5	50.5	61.3	126.8	134.9	126.6	2.673	2.507	1.214	2.511	2.201	2.065	2.068	1.064	0.998	0.938
	EPB41L3	NP_036439.2	band 4.1-like protein 3 isoform 1 [Homo sapiens]	1	2
	EPN1	NP_001123543.1	epsin-1 isoform a [Homo sapiens]	1	1	30.3	47.8	145.4	159.2	117.2	5.253	3.867	1.578	4.795	3.328	2.45	3.038	1.095	0.807	0.736
	EPRS	NP_004437.2	bifunctional glutamate/proline--tRNA ligase [Homo sapiens]	45	36	45.9	66.4	132.6	131.7	123.5	2.871	2.694	1.447	2.892	1.984	1.862	1.999	0.993	0.931	0.938
	ERGIC1	XP_011532899.1	PREDICTED: endoplasmic reticulum-Golgi intermediate compartment protein 1 isoform X1 [Homo sapiens]	1	3	78.9	93.4	109.9	109.6	108.1	1.388	1.37	1.183	1.393	1.174	1.158	1.178	0.997	0.984	0.987
	ERGIC2	NP_057654.2	endoplasmic reticulum-Golgi intermediate compartment protein 2 [Homo sapiens]	1	3
	ERH	NP_004441.1	enhancer of rudimentary homolog [Homo sapiens]	1	8	99.2	81.8	88	119	112	1.2	1.129	0.825	0.887	1.455	1.369	1.076	1.352	1.272	0.941
	ERLIN2	NP_009106.1	erlin-2 isoform 1 [Homo sapiens]	5	20	58.2	78.1	122.1	113.6	128.1	1.951	2.201	1.342	2.097	1.454	1.64	1.563	0.93	1.049	1.128
	ESYT1	NP_001171725.1	extended synaptotagmin-1 isoform 1 [Homo sapiens]	2	2	62.2	72.6	112.7	120.4	132.2	1.936	2.126	1.168	1.812	1.658	1.821	1.552	1.068	1.173	1.098
	ESYT2	NP_065779.1	extended synaptotagmin-2 [Homo sapiens]	5	8	55.6	71.1	127.6	126.4	119.2	2.273	2.144	1.279	2.295	1.776	1.676	1.794	0.99	0.934	0.943
	EXOC2	NP_060773.3	exocyst complex component 2 [Homo sapiens]	2	3	73.2	87.7	99.4	124.4	115.3	1.7	1.576	1.198	1.358	1.419	1.315	1.133	1.252	1.16	0.927
	EXOC3	XP_016864491.1	PREDICTED: exocyst complex component 3 isoform X1 [Homo sapiens]	1	2
	EXOC4	NP_068579.3	exocyst complex component 4 isoform a [Homo sapiens]	4	5	57.3	75.5	104	129.2	134	2.253	2.336	1.316	1.814	1.712	1.775	1.378	1.242	1.288	1.037
	EXOSC10	XP_005263532.2	PREDICTED: exosome component 10 isoform X1 [Homo sapiens]	5	6	67.9	82	114.9	113	122.2	1.664	1.799	1.208	1.693	1.378	1.49	1.402	0.983	1.063	1.081
	EXOSC7	NP_055819.2	exosome complex component RRP42 [Homo sapiens]	1	4
	EXOSC9	NP_001029366.1	exosome complex component RRP45 isoform 1 [Homo sapiens]	1	2	50.7	73.4	130.1	133.8	112.1	2.641	2.212	1.448	2.567	1.824	1.528	1.773	1.029	0.862	0.838
	FAF1	NP_008982.1	FAS-associated factor 1 [Homo sapiens]	3	5	68.4	74.5	119.2	114.4	123.5	1.672	1.805	1.088	1.741	1.537	1.658	1.6	0.96	1.036	1.079
	FAF2	NP_055428.1	FAS-associated factor 2 [Homo sapiens]	2	5	82.5	75.4	117.1	118.1	107	1.431	1.297	0.914	1.419	1.566	1.419	1.552	1.009	0.914	0.906
	FAM120A	XP_011516714.1	PREDICTED: constitutive coactivator of PPAR-gamma-like protein 1 isoform X1 [Homo sapiens]	3	3	72	86.9	110.7	114.6	115.8	1.593	1.609	1.208	1.538	1.318	1.332	1.273	1.035	1.046	1.01
	FAM120B	NP_001273309.1	constitutive coactivator of peroxisome proliferator-activated receptor gamma isoform b [Homo sapiens]	1	1
	FAM208A	XP_005265056.1	PREDICTED: protein TASOR isoform X1 [Homo sapiens]	2	1	50.1	71.4	124.2	128.9	125.4	2.571	2.502	1.424	2.478	1.806	1.758	1.74	1.038	1.01	0.973
	FAM98B	NP_775882.2	protein FAM98B [Homo sapiens]	2	10	72.8	79.2	99.6	105.8	142.5	1.453	1.957	1.088	1.368	1.336	1.798	1.257	1.063	1.431	1.346
	FANCI	NP_001106849.1	Fanconi anemia group I protein isoform 1 [Homo sapiens]	3	4	95.6	66.8	97.6	111.2	128.7	1.163	1.346	0.699	1.021	1.664	1.927	1.461	1.139	1.319	1.158
	FARSA	NP_004452.1	phenylalanine--tRNA ligase alpha subunit [Homo sapiens]	2	4	73.3	79.2	109.8	122.8	114.9	1.677	1.568	1.081	1.498	1.551	1.451	1.386	1.119	1.047	0.935
	FASN	NP_004095.4	fatty acid synthase [Homo sapiens]	18	10	78.4	81.8	109	110.1	120.6	1.403	1.538	1.043	1.39	1.345	1.474	1.332	1.01	1.107	1.096
	FASTKD5	NP_068598.1	FAST kinase domain-containing protein 5, mitochondrial [Homo sapiens]	1	1	66.8	77.7	113.5	121.2	120.8	1.813	1.808	1.164	1.698	1.558	1.554	1.46	1.068	1.064	0.997
	FAU	NP_001988.1	ubiquitin-like protein fubi and ribosomal protein S30 precursor [Homo sapiens]	1	8	29.1	47.9	88.3	103.9	230.8	3.569	7.928	1.647	3.033	2.167	4.813	1.841	1.177	2.614	2.222
	FBL	NP_001427.2	rRNA 2'-O-methyltransferase fibrillarin [Homo sapiens]	11	42	47.2	66.8	123.7	128.3	133.9	2.715	2.835	1.415	2.618	1.919	2.004	1.85	1.037	1.083	1.044
	FGFR1	XP_011542745.1	PREDICTED: fibroblast growth factor receptor 1 isoform X1 [Homo sapiens]	1	1	62	70.4	120.9	131	115.7	2.113	1.866	1.135	1.949	1.862	1.645	1.718	1.084	0.957	0.883
	FHOD1	NP_001305131.1	FH1/FH2 domain-containing protein 1 isoform 1 [Homo sapiens]	4	4	16.9	60.7	150.8	123.5	148.2	7.328	8.793	3.603	8.948	2.033	2.44	2.483	0.819	0.983	1.2
	FIBP	NP_942600.1	acidic fibroblast growth factor intracellular-binding protein isoform a [Homo sapiens]	1	3	73.4	82.5	111.1	109.8	123.1	1.497	1.678	1.125	1.514	1.331	1.491	1.346	0.989	1.108	1.121
	FIP1L1	XP_005265826.1	PREDICTED: pre-mRNA 3'-end-processing factor FIP1 isoform X1 [Homo sapiens]	4	7	62.6	71.5	125.1	122.1	118.8	1.951	1.899	1.143	1.999	1.707	1.662	1.749	0.976	0.95	0.973
	FLII	XP_005256612.1	PREDICTED: protein flightless-1 homolog isoform X1 [Homo sapiens]	5	6	62.7	143.3	93.1	96.7	104.1	1.542	1.66	2.286	1.485	0.675	0.726	0.65	1.038	1.118	1.077
	FLNC	NP_001449.3	filamin-C isoform a [Homo sapiens]	2	1	71.6	60	105.7	131.7	131	1.838	1.829	0.838	1.476	2.193	2.182	1.761	1.245	1.239	0.995
	FMR1	NP_002015.1	synaptic functional regulator FMR1 isoform ISO1 [Homo sapiens]	1	3
	FOXK1	NP_001032242.1	forkhead box protein K1 [Homo sapiens]	2	3	35.4	68.3	133.6	140.4	122.2	3.964	3.449	1.927	3.772	2.056	1.789	1.957	1.051	0.914	0.87
	FOXRED1	NP_060017.1	FAD-dependent oxidoreductase domain-containing protein 1 [Homo sapiens]	1	2
	FTSJ3	NP_060117.3	pre-rRNA processing protein FTSJ3 [Homo sapiens]	1	1	32.8	56.8	123.3	133.9	153.2	4.088	4.676	1.735	3.765	2.356	2.695	2.169	1.086	1.242	1.144
	FUBP3	NP_003925.1	far upstream element-binding protein 3 [Homo sapiens]	6	12	42.4	117.8	116.7	145.4	77.7	3.424	1.83	2.776	2.749	1.234	0.659	0.99	1.246	0.666	0.534
	FXR2	NP_004851.2	fragile X mental retardation syndrome-related protein 2 [Homo sapiens]	3	6	47.6	69.9	114.7	145.8	122	3.062	2.561	1.467	2.407	2.087	1.746	1.641	1.272	1.064	0.836
	FYTTD1	NP_115664.2	UAP56-interacting factor isoform 1 [Homo sapiens]	2	6	49.7	73.3	125.5	122.7	128.8	2.468	2.592	1.475	2.525	1.674	1.758	1.712	0.977	1.027	1.05
	G3BP1	NP_938405.1	ras GTPase-activating protein-binding protein 1 [Homo sapiens]	5	14	43	71	118.4	126.1	141.4	2.932	3.288	1.651	2.751	1.776	1.991	1.666	1.066	1.195	1.121
	G3BP2	NP_987101.1	ras GTPase-activating protein-binding protein 2 isoform a [Homo sapiens]	3	5	50.4	70.2	124.5	122.1	132.9	2.426	2.639	1.393	2.471	1.741	1.894	1.774	0.981	1.068	1.088
	GABRA3	NP_000799.1	gamma-aminobutyric acid receptor subunit alpha-3 precursor [Homo sapiens]	1	3
	GADD45GIP1	NP_443082.2	growth arrest and DNA damage-inducible proteins-interacting protein 1 [Homo sapiens]	1	5
	GANAB	NP_938149.2	neutral alpha-glucosidase AB isoform 3 precursor [Homo sapiens]	9	9	69.2	80.3	115.2	118.3	117.1	1.71	1.693	1.161	1.666	1.473	1.458	1.434	1.027	1.016	0.99
	GAPVD1	NP_056450.2	GTPase-activating protein and VPS9 domain-containing protein 1 isoform 4 [Homo sapiens]	3	2	53	62.7	114.3	124.6	145.4	2.351	2.742	1.183	2.155	1.987	2.318	1.822	1.091	1.272	1.166
	GAR1	NP_127460.1	H/ACA ribonucleoprotein complex subunit 1 [Homo sapiens]	1	3
	GART	NP_001129478.1	trifunctional purine biosynthetic protein adenosine-3 isoform 1 [Homo sapiens]	6	6	68.1	74.1	113.9	122.7	121.1	1.801	1.778	1.088	1.672	1.655	1.634	1.537	1.077	1.063	0.987
	GATAD2A	XP_016882396.1	PREDICTED: transcriptional repressor p66-alpha isoform X2 [Homo sapiens]	1	2
	GBAS; NIPSNAP2	NP_001474.1	protein NipSnap homolog 2 isoform 1 [Homo sapiens]	3	16	74.1	99.6	98.5	95.4	132.5	1.287	1.787	1.343	1.328	0.958	1.331	0.989	0.969	1.346	1.388
	GBF1	XP_006718110.1	PREDICTED: Golgi-specific brefeldin A-resistance guanine nucleotide exchange factor 1 isoform X1 [Homo sapiens]	5	2	41.1	57.6	130.6	128.1	142.6	3.118	3.471	1.402	3.178	2.224	2.476	2.267	0.981	1.092	1.113
	GCDH	XP_011526201.1	PREDICTED: glutaryl-CoA dehydrogenase, mitochondrial isoform X1 [Homo sapiens]	1	6	78.9	82.3	105.9	97.2	135.6	1.231	1.718	1.043	1.342	1.18	1.648	1.287	0.917	1.28	1.396
	GCFC1; PAXBP1	NP_057715.2	PAX3- and PAX7-binding protein 1 isoform 1 [Homo sapiens]	3	3	67.6	75.6	116.7	124.6	115.5	1.844	1.709	1.12	1.727	1.647	1.527	1.543	1.068	0.989	0.927
	GCFC2	XP_005264577.1	PREDICTED: GC-rich sequence DNA-binding factor 2 isoform X1 [Homo sapiens]	1	2
	GCN1L1; GCN1	NP_006827.1	eIF-2-alpha kinase activator GCN1 [Homo sapiens]	20	9	51.7	62.5	121.7	122.9	141.2	2.376	2.73	1.208	2.352	1.967	2.259	1.947	1.01	1.161	1.149
	GEMIN2	NP_003607.1	gem-associated protein 2 isoform alpha [Homo sapiens]	1	3	101.6	82.8	105.5	87.5	122.7	0.862	1.208	0.815	1.038	1.057	1.481	1.274	0.83	1.163	1.402
	GEMIN4	XP_016880198.1	PREDICTED: gem-associated protein 4 isoform X1 [Homo sapiens]	3	3	33.7	78.6	140.2	119.9	127.6	3.554	3.784	2.329	4.157	1.526	1.625	1.785	0.855	0.91	1.065
	GEMIN5	NP_056280.2	gem-associated protein 5 isoform 1 [Homo sapiens]	6	4	56.7	74.3	121.6	129.5	117.8	2.284	2.078	1.311	2.145	1.743	1.586	1.636	1.065	0.969	0.91
	GEMIN8	XP_005274612.1	PREDICTED: gem-associated protein 8 isoform X1 [Homo sapiens]	1	3	78.6	62.4	105.2	129.1	124.8	1.642	1.588	0.794	1.339	2.069	2	1.686	1.227	1.186	0.967
	GET4	NP_057033.2	Golgi to ER traffic protein 4 homolog [Homo sapiens]	3	10	79.3	83.7	102.1	126.3	108.7	1.593	1.37	1.056	1.287	1.509	1.298	1.219	1.237	1.065	0.86
	GFPT1	XP_016859290.1	PREDICTED: glutamine--fructose-6-phosphate aminotransferase [isomerizing] 1 isoform X1 [Homo sapiens]	1	1
	GID8	NP_060366.1	glucose-induced degradation protein 8 homolog [Homo sapiens]	2	16	64.3	84.9	124.2	109.5	117.1	1.701	1.819	1.319	1.931	1.289	1.379	1.463	0.881	0.942	1.069
	GIGYF2	NP_001096617.1	GRB10-interacting GYF protein 2 isoform a [Homo sapiens]	6	4	57.7	70.4	129.8	118	124.2	2.043	2.15	1.218	2.247	1.677	1.765	1.844	0.909	0.957	1.053
	GIT2	NP_476510.1	ARF GTPase-activating protein GIT2 isoform 1 [Homo sapiens]	3	3	77.2	85.3	106.2	117.2	114.2	1.519	1.48	1.106	1.376	1.374	1.338	1.244	1.104	1.076	0.974
	GLE1	XP_011516852.1	PREDICTED: nucleoporin GLE1 isoform X1 [Homo sapiens]	1	1	45.5	73.6	152.2	102.5	126.3	2.254	2.778	1.619	3.349	1.392	1.716	2.069	0.673	0.829	1.232
	GLTSCR2; NOP53	NP_056525.2	ribosome biogenesis protein NOP53 [Homo sapiens]	1	4	53.8	80.3	111.6	125.6	128.7	2.334	2.392	1.493	2.074	1.563	1.602	1.389	1.125	1.153	1.025
	GLUD1	NP_005262.1	glutamate dehydrogenase 1, mitochondrial isoform a precursor [Homo sapiens]	1	1
	GLYR1	XP_016879275.1	PREDICTED: putative oxidoreductase GLYR1 isoform X1 [Homo sapiens]	1	2	60.4	94	115.8	97.3	132.6	1.611	2.194	1.556	1.917	1.036	1.411	1.232	0.841	1.145	1.362
	GNAS	XP_016883301.1	PREDICTED: protein GNAS isoform X1 [Homo sapiens]	1	1
	GNB1	NP_001269468.1	guanine nucleotide-binding protein G(I)/G(S)/G(T) subunit beta-1 isoform 1 [Homo sapiens]	1	3
	GNB2L1; RACK1	NP_006089.1	receptor of activated protein C kinase 1 [Homo sapiens]	11	40	30.4	40.6	101	97.6	230.4	3.207	7.568	1.332	3.318	2.407	5.681	2.49	0.967	2.281	2.36
	GNL2	NP_001310552.1	nucleolar GTP-binding protein 2 isoform 2 [Homo sapiens]	4	5	40.8	53.6	128.8	138.7	138	3.398	3.382	1.314	3.156	2.585	2.573	2.401	1.077	1.072	0.995
	GNL3	NP_055181.3	guanine nucleotide-binding protein-like 3 isoform 1 [Homo sapiens]	8	13	41.5	53.3	141.6	148.6	115	3.584	2.773	1.285	3.413	2.789	2.158	2.656	1.05	0.813	0.774
	GNL3L	NP_001171748.1	guanine nucleotide-binding protein-like 3-like protein [Homo sapiens]	1	3	49.5	60.6	116.7	132.2	141.1	2.672	2.851	1.224	2.358	2.183	2.329	1.927	1.133	1.209	1.067
	GOLGA2	XP_005251987.1	PREDICTED: golgin subfamily A member 2 isoform X1 [Homo sapiens]	1	1
	GPALPP1; KIAA1704	NP_001303880.1	GPALPP motifs-containing protein 1 isoform a [Homo sapiens]	1	2	75.4	70.8	129.4	127.2	97.2	1.687	1.289	0.94	1.717	1.795	1.372	1.827	0.982	0.751	0.764
	GPATCH8	XP_011522859.1	PREDICTED: G patch domain-containing protein 8 isoform X1 [Homo sapiens]	1	1	72.6	88.4	84.6	85.9	168.6	1.183	2.322	1.217	1.165	0.971	1.907	0.957	1.015	1.993	1.963
	GPRASP2; ARMCX5-GPRASP2	NP_001186747.1	G-protein coupled receptor-associated sorting protein 2 Gprasp2 [Homo sapiens]	1	2
	GRB10	XP_016867518.1	PREDICTED: growth factor receptor-bound protein 10 isoform X1 [Homo sapiens]	1	2
	GRSF1	XP_005265738.1	PREDICTED: G-rich sequence factor 1 isoform X1 [Homo sapiens]	3	6	34.5	40.1	144.2	129.4	151.7	3.75	4.396	1.162	4.178	3.228	3.783	3.596	0.898	1.052	1.172
	GRWD1	NP_113673.3	glutamate-rich WD repeat-containing protein 1 [Homo sapiens]	1	4	56.2	75.8	135.7	100.3	132	1.785	2.349	1.349	2.416	1.323	1.741	1.791	0.739	0.972	1.316
	GTF2F1	NP_002087.2	general transcription factor IIF subunit 1 [Homo sapiens]	2	5	68.6	80.1	107.5	118	125.8	1.722	1.835	1.169	1.568	1.473	1.57	1.341	1.098	1.171	1.066
	GTF2F2	XP_011533354.1	PREDICTED: general transcription factor IIF subunit 2 isoform X1 [Homo sapiens]	6	24	64.7	91.4	110.1	111.1	122.7	1.716	1.894	1.412	1.7	1.215	1.342	1.204	1.009	1.114	1.104
	GTF2I	NP_127492.1	general transcription factor II-I isoform 1 [Homo sapiens]	13	17	53.8	72.5	120.2	124.9	128.6	2.322	2.391	1.348	2.236	1.722	1.774	1.658	1.039	1.069	1.03
	GTF3C1	NP_001511.2	general transcription factor 3C polypeptide 1 isoform 1 [Homo sapiens]	10	5	50.4	72.9	122.1	122.6	132	2.434	2.619	1.447	2.423	1.682	1.81	1.674	1.004	1.081	1.076
	GTF3C2	XP_011531103.1	PREDICTED: general transcription factor 3C polypeptide 2 isoform X1 [Homo sapiens]	1	1	55	86	108.1	119.5	131.4	2.174	2.391	1.565	1.967	1.389	1.528	1.257	1.105	1.215	1.1
	GTF3C3	NP_036218.1	general transcription factor 3C polypeptide 3 isoform 1 [Homo sapiens]	5	8	58.4	73.1	121.4	121.8	125.3	2.083	2.144	1.25	2.077	1.667	1.715	1.662	1.003	1.032	1.029
	GTF3C4	NP_036336.2	general transcription factor 3C polypeptide 4 [Homo sapiens]	1	2
	GTF3C5	NP_001116295.1	general transcription factor 3C polypeptide 5 isoform 1 [Homo sapiens]	2	3	55.6	65.9	117.4	126.3	134.8	2.271	2.425	1.186	2.111	1.915	2.045	1.78	1.076	1.149	1.068
	GTPBP1	XP_016884588.1	PREDICTED: GTP-binding protein 1 isoform X1 [Homo sapiens]	1	2	43.8	62.3	125.4	145.8	122.7	3.327	2.801	1.421	2.861	2.341	1.971	2.013	1.163	0.979	0.842
	GTPBP4	NP_036473.2	nucleolar GTP-binding protein 1 [Homo sapiens]	4	7	64.5	69.3	137.5	123.1	105.7	1.907	1.637	1.073	2.13	1.777	1.526	1.985	0.895	0.769	0.858
	GYS1	NP_002094.2	glycogen [starch] synthase, muscle isoform 1 [Homo sapiens]	2	4	68.7	88.6	116.7	112.8	113.1	1.642	1.647	1.29	1.699	1.273	1.277	1.318	0.966	0.969	1.003
	H2AFZ	NP_002097.1	histone H2A.Z [Homo sapiens]	2	18	39.8	48.1	150.6	144.8	116.7	3.638	2.931	1.209	3.783	3.01	2.426	3.13	0.962	0.775	0.806
	HADHA	NP_000173.2	trifunctional enzyme subunit alpha, mitochondrial precursor [Homo sapiens]	8	12	51.2	68.4	118.1	133.1	129.2	2.598	2.524	1.335	2.307	1.946	1.89	1.728	1.126	1.094	0.971
	HADHB	XP_016859428.1	PREDICTED: trifunctional enzyme subunit beta, mitochondrial isoform X1 [Homo sapiens]	5	11	52.7	69.3	125.9	126.4	125.7	2.401	2.388	1.316	2.391	1.824	1.814	1.817	1.004	0.999	0.995
	HAUS6	NP_060115.3	HAUS augmin-like complex subunit 6 isoform 1 [Homo sapiens]	1	1	63.7	70.8	112.6	108.4	144.5	1.7	2.267	1.111	1.767	1.53	2.04	1.59	0.962	1.283	1.333
	HAX1	NP_006109.2	HCLS1-associated protein X-1 isoform a [Homo sapiens]	2	8	62.1	81.7	108.3	116.5	131.5	1.876	2.117	1.315	1.745	1.426	1.61	1.327	1.075	1.213	1.129
	HBB	NP_000509.1	hemoglobin subunit beta [Homo sapiens]	1	6	62.4	68.2	129.1	116.8	123.6	1.871	1.98	1.092	2.068	1.714	1.813	1.894	0.905	0.957	1.058
	HBS1L	NP_006611.1	HBS1-like protein isoform 1 [Homo sapiens]	1	1	62.5	81	107.9	123.6	124.9	1.979	2	1.297	1.728	1.526	1.542	1.332	1.145	1.157	1.01
	HCFC1	XP_006724878.1	PREDICTED: host cell factor 1 isoform X1 [Homo sapiens]	3	2	52.4	63.1	142.7	120.5	121.2	2.299	2.312	1.203	2.722	1.911	1.922	2.263	0.844	0.849	1.006
	HDAC1	NP_004955.2	histone deacetylase 1 [Homo sapiens]	3	15	64.4	71.3	119	120.3	125	1.868	1.941	1.108	1.848	1.686	1.752	1.669	1.01	1.05	1.039
	HDAC2	NP_001518.3	histone deacetylase 2 [Homo sapiens]	3	15	65.9	68.8	120	119.2	126.1	1.809	1.913	1.045	1.821	1.731	1.831	1.743	0.993	1.051	1.058
	HDGFRP2; HDGFL2	NP_001001520.1	hepatoma-derived growth factor-related protein 2 isoform 1 [Homo sapiens]	8	14	82.5	88.4	111.8	112.4	104.9	1.362	1.271	1.072	1.355	1.271	1.187	1.264	1.005	0.939	0.934
	HEATR1	NP_060542.4	HEAT repeat-containing protein 1 [Homo sapiens]	1	1
	HEATR2; DNAAF5	NP_060272.3	dynein assembly factor 5, axonemal [Homo sapiens]	3	5	50.2	72.9	103.1	118.4	155.4	2.358	3.095	1.453	2.054	1.623	2.13	1.414	1.148	1.507	1.312
	HERC5	XP_011530324.2	PREDICTED: E3 ISG15--protein ligase HERC5 isoform X1 [Homo sapiens]	1	1	56.5	54	132	123.1	134.4	2.179	2.38	0.957	2.337	2.278	2.489	2.443	0.933	1.019	1.092
	HEXIM2	XP_011522610.2	PREDICTED: protein HEXIM2 isoform X1 [Homo sapiens]	1	2	64.7	61.8	131.3	133.1	109.1	2.056	1.685	0.954	2.028	2.155	1.767	2.126	1.014	0.831	0.82
	HIST1H2BD	XP_005249096.1	PREDICTED: histone H2B type 1-D isoform X1 [Homo sapiens]	1	21	37.5	43.5	163.9	145	110.2	3.872	2.941	1.16	4.374	3.337	2.535	3.77	0.885	0.672	0.76
	HIST1H2BO	NP_003518.2	histone H2B type 1-O [Homo sapiens]	2	25	48.6	53.6	137.1	131.7	128.9	2.709	2.652	1.103	2.82	2.456	2.404	2.556	0.961	0.94	0.979
	HIST1H4A; HIST1H4F; HIST1H4D; HIST1H4J; HIST2H4A; HIST2H4B; HIST1H4H; HIST1H4C; HIST4H4; HIST1H4E; HIST1H4I; HIST1H4B; HIST1H4K; HIST1H4L	NP_001029249.1	histone H4 [Homo sapiens]	3	29	36.4	51.9	138.6	147.7	125.4	4.059	3.445	1.427	3.81	2.844	2.414	2.669	1.065	0.904	0.849
	HIST2H3A; HIST2H3C; HIST2H3D	NP_001116847.1	histone H3.2 [Homo sapiens]	3	17	38.5	48.7	150.1	143	119.6	3.711	3.103	1.265	3.896	2.934	2.454	3.08	0.953	0.797	0.836
	HK1	NP_001309294.1	hexokinase-1 isoform a [Homo sapiens]	2	2	70.7	72.5	107	120.9	128.8	1.71	1.822	1.025	1.513	1.668	1.777	1.476	1.13	1.204	1.066
	HLTF	XP_011511394.1	PREDICTED: helicase-like transcription factor isoform X1 [Homo sapiens]	1	1
	HMG20A	NP_001291433.1	high mobility group protein 20A isoform a [Homo sapiens]	1	5	63.5	76.3	132.1	99.4	128.8	1.566	2.03	1.202	2.081	1.303	1.689	1.731	0.752	0.976	1.297
	HMGB1	NP_001300822.1	high mobility group protein B1 [Homo sapiens]	3	22	45.4	56.9	130.7	151.9	115.1	3.348	2.538	1.254	2.882	2.67	2.024	2.298	1.162	0.881	0.758
	HNRNPA0	NP_006796.1	heterogeneous nuclear ribonucleoprotein A0 [Homo sapiens]	7	28	31.2	45.2	116.7	156.9	149.9	5.021	4.799	1.445	3.736	3.474	3.32	2.584	1.344	1.285	0.956
	HNRNPA2B1	NP_112533.1	heterogeneous nuclear ribonucleoproteins A2/B1 isoform B1 [Homo sapiens]	16	45	15.7	68.3	156.8	163.1	96.2	10.41	6.14	4.358	10.005	2.389	1.409	2.296	1.04	0.614	0.59
	HNRNPA3	NP_001317178.1	heterogeneous nuclear ribonucleoprotein A3 isoform a [Homo sapiens]	7	18	21.6	65.5	124.6	154.9	133.3	7.174	6.175	3.035	5.771	2.364	2.035	1.902	1.243	1.07	0.861
	HNRNPAB	NP_112556.2	heterogeneous nuclear ribonucleoprotein A/B isoform a [Homo sapiens]	3	12	17.8	29.1	114.7	255.8	82.6	14.343	4.635	1.631	6.431	8.791	2.841	3.942	2.23	0.721	0.323
	HNRNPC	NP_001070911.1	heterogeneous nuclear ribonucleoproteins C1/C2 isoform b [Homo sapiens]	15	37	23.4	39.4	149.7	156.3	131.2	6.674	5.603	1.681	6.39	3.971	3.334	3.802	1.044	0.877	0.839
	HNRNPD	NP_112738.1	heterogeneous nuclear ribonucleoprotein D0 isoform a [Homo sapiens]	3	14	41.6	66.3	112.2	174.4	105.5	4.19	2.536	1.594	2.695	2.629	1.591	1.691	1.555	0.941	0.605
	HNRNPDL; HNRPDL	NP_112740.1	heterogeneous nuclear ribonucleoprotein D-like isoform a [Homo sapiens]	3	18	42.6	64.5	130.4	163.2	99.2	3.831	2.329	1.514	3.061	2.53	1.538	2.022	1.251	0.761	0.608
	HNRNPH2	NP_001027565.1	heterogeneous nuclear ribonucleoprotein H2 [Homo sapiens]	7	41	35.2	56.7	127.6	138.6	142	3.937	4.035	1.611	3.624	2.444	2.505	2.25	1.086	1.113	1.025
	HNRNPL	NP_001524.2	heterogeneous nuclear ribonucleoprotein L isoform a [Homo sapiens]	12	31	26	44.9	164.6	150.7	113.8	5.802	4.38	1.728	6.336	3.358	2.534	3.666	0.916	0.691	0.755
	HNRNPLL; HNRPLL	XP_005264696.2	PREDICTED: heterogeneous nuclear ribonucleoprotein L-like isoform X1 [Homo sapiens]	1	3
	HNRNPU	NP_114032.2	heterogeneous nuclear ribonucleoprotein U isoform a [Homo sapiens]	30	41	35.6	59.3	137.1	135.4	132.7	3.806	3.73	1.666	3.855	2.284	2.239	2.313	0.987	0.968	0.98
	HNRNPUL1	XP_005258516.1	PREDICTED: heterogeneous nuclear ribonucleoprotein U-like protein 1 isoform X1 [Homo sapiens]	12	19	46.4	72.9	142.4	115	123.3	2.479	2.657	1.572	3.071	1.576	1.69	1.953	0.807	0.865	1.072
	HNRNPUL2	NP_001073027.1	heterogeneous nuclear ribonucleoprotein U-like protein 2 [Homo sapiens]	12	19	50.5	67.9	130.7	132.5	118.4	2.622	2.344	1.345	2.586	1.95	1.743	1.923	1.014	0.906	0.894
	HOMEZ	NP_065885.2	homeobox and leucine zipper protein Homez [Homo sapiens]	1	2
	HPS6	NP_079023.2	Hermansky-Pudlak syndrome 6 protein [Homo sapiens]	1	1	59.1	69.3	109.4	118.2	144	2	2.437	1.172	1.851	1.706	2.078	1.578	1.081	1.317	1.218
	HSD17B12	NP_057226.1	very-long-chain 3-oxoacyl-CoA reductase [Homo sapiens]	4	19	55.9	73.3	120.9	121.8	128	2.179	2.29	1.311	2.162	1.662	1.747	1.65	1.008	1.059	1.051
	HSD17B4	NP_000405.1	peroxisomal multifunctional enzyme type 2 isoform 2 [Homo sapiens]	3	6	59.8	63.3	121.8	125.5	129.7	2.1	2.17	1.059	2.038	1.983	2.05	1.925	1.03	1.065	1.034
	HSDL2	NP_115679.2	hydroxysteroid dehydrogenase-like protein 2 isoform 1 [Homo sapiens]	1	4	72	65.3	109.8	119.5	133.3	1.659	1.85	0.906	1.524	1.831	2.041	1.682	1.088	1.214	1.115
	HSP90AA1	NP_001017963.2	heat shock protein HSP 90-alpha isoform 1 [Homo sapiens]	10	24	68.1	76.5	117.1	121	117.2	1.776	1.72	1.123	1.718	1.581	1.532	1.53	1.034	1.001	0.969
	HSP90AB1	NP_001258899.1	heat shock protein HSP 90-beta isoform a [Homo sapiens]	12	31	66.7	73.1	115.7	122.4	122	1.836	1.83	1.097	1.735	1.674	1.669	1.582	1.058	1.055	0.997
	HSP90B1	NP_003290.1	endoplasmin precursor [Homo sapiens]	1	3
	HSPA1B; HSPA1A	NP_005337.2	heat shock 70 kDa protein 1B [Homo sapiens]	4	12	61.2	73	116.5	123.8	125.5	2.022	2.05	1.193	1.902	1.696	1.719	1.595	1.063	1.077	1.014
	HSPA8	NP_006588.1	heat shock cognate 71 kDa protein isoform 1 [Homo sapiens]	5	14	58	74.3	120.6	123.1	124	2.122	2.137	1.281	2.079	1.657	1.669	1.623	1.021	1.028	1.007
	HSPB1	NP_001531.1	heat shock protein beta-1 [Homo sapiens]	1	5	84.8	71.5	110.8	119	113.9	1.404	1.344	0.843	1.307	1.665	1.594	1.55	1.074	1.028	0.957
	HSPD1	NP_002147.2	60 kDa heat shock protein, mitochondrial [Homo sapiens]	4	13	78.9	74.4	105.8	108.4	132.5	1.373	1.679	0.943	1.341	1.456	1.779	1.422	1.024	1.252	1.222
	HTATSF1	NP_001156752.1	HIV Tat-specific factor 1 [Homo sapiens]	3	6	82	81.6	116.2	107.5	112.7	1.311	1.374	0.995	1.417	1.318	1.381	1.424	0.926	0.97	1.048
	HTT	NP_002102.4	huntingtin [Homo sapiens]	1	0	53.1	70.4	124.2	120	132.3	2.258	2.49	1.324	2.338	1.705	1.88	1.765	0.966	1.065	1.103
	HUWE1	XP_016884680.1	PREDICTED: E3 ubiquitin-protein ligase HUWE1 isoform X1 [Homo sapiens]	7	2	62.5	69	117	118.9	132.5	1.903	2.122	1.105	1.874	1.722	1.92	1.695	1.016	1.132	1.115
	IARS	NP_002152.2	isoleucine--tRNA ligase, cytoplasmic [Homo sapiens]	33	29	46.9	58	137.2	135.9	122	2.898	2.601	1.237	2.925	2.342	2.103	2.364	0.991	0.889	0.898
	IARS2	NP_060530.3	isoleucine--tRNA ligase, mitochondrial precursor [Homo sapiens]	8	9	60	69.9	102.5	153.6	114.1	2.559	1.901	1.165	1.709	2.198	1.632	1.467	1.498	1.112	0.743
	ICAM5	NP_003250.3	intercellular adhesion molecule 5 precursor [Homo sapiens]	1	1	43.7	89.1	121.9	129.5	115.8	2.963	2.65	2.037	2.787	1.454	1.301	1.368	1.063	0.951	0.895
	ICT1; MRPL58	NP_001290194.1	peptidyl-tRNA hydrolase ICT1, mitochondrial isoform 2 precursor [Homo sapiens]	2	12	60.2	72.8	179.2	84.1	103.6	1.398	1.721	1.21	2.978	1.155	1.422	2.461	0.469	0.578	1.231
	IDH2	NP_002159.2	isocitrate dehydrogenase [NADP], mitochondrial isoform 1 precursor [Homo sapiens]	3	8	41.8	63.2	113	144	138	3.442	3.301	1.512	2.701	2.276	2.183	1.786	1.274	1.222	0.959
	IDH3B	NP_001317692.1	isocitrate dehydrogenase [NAD] subunit beta, mitochondrial isoform e precursor [Homo sapiens]	1	3	71.1	105	98	112.9	112.9	1.588	1.588	1.477	1.379	1.075	1.075	0.934	1.152	1.152	1
	IGF2BP1	NP_006537.3	insulin-like growth factor 2 mRNA-binding protein 1 isoform 1 [Homo sapiens]	7	18	31.7	51.3	222.9	106.7	87.4	3.367	2.757	1.619	7.035	2.079	1.702	4.344	0.479	0.392	0.819
	IGF2BP2	NP_001278798.1	insulin-like growth factor 2 mRNA-binding protein 2 isoform c [Homo sapiens]	4	11	37.2	51.8	212.8	110.1	88.1	2.961	2.368	1.392	5.722	2.127	1.701	4.11	0.518	0.414	0.8
	IGF2BP3	XP_011513391.1	PREDICTED: insulin-like growth factor 2 mRNA-binding protein 3 isoform X1 [Homo sapiens]	6	16	31.5	47.8	231.4	100.9	88.3	3.198	2.799	1.517	7.336	2.108	1.846	4.837	0.436	0.382	0.875
	IK	NP_006074.2	protein Red [Homo sapiens]	3	4	98.8	104.2	86.6	94.1	116.2	0.953	1.176	1.055	0.877	0.903	1.114	0.831	1.086	1.341	1.234
	IKBKAP; ELP1	XP_011517438.1	PREDICTED: elongator complex protein 1 isoform X1 [Homo sapiens]	2	1
	ILF2	NP_004506.2	interleukin enhancer-binding factor 2 isoform 1 [Homo sapiens]	7	23	31.6	41.7	119.5	139.2	168	4.405	5.319	1.321	3.781	3.336	4.028	2.863	1.165	1.407	1.207
	ILF3	NP_060090.2	interleukin enhancer-binding factor 3 isoform d [Homo sapiens]	15	22	37.8	56.1	128.3	135.4	142.4	3.582	3.766	1.485	3.394	2.413	2.537	2.286	1.055	1.11	1.051
	ILVBL	NP_006835.2	acetolactate synthase-like protein [Homo sapiens]	2	5	81.5	66.4	98.2	124.4	129.5	1.525	1.588	0.814	1.204	1.873	1.95	1.479	1.266	1.319	1.041
	IMMT	NP_006830.2	MICOS complex subunit MIC60 isoform 1 [Homo sapiens]	7	10	62	67	119.6	120.6	130.8	1.944	2.109	1.081	1.928	1.798	1.951	1.783	1.008	1.094	1.085
	IMP3	NP_060755.1	U3 small nucleolar ribonucleoprotein protein IMP3 [Homo sapiens]	1	9
	IMPDH2	XP_006713191.1	PREDICTED: inosine-5'-monophosphate dehydrogenase 2 isoform X1 [Homo sapiens]	12	21	70.5	82.8	109.7	110.2	126.9	1.563	1.799	1.174	1.555	1.332	1.533	1.325	1.005	1.157	1.151
	INA	NP_116116.1	alpha-internexin [Homo sapiens]	2	3	84.4	60.6	126	112.4	116.6	1.332	1.382	0.718	1.492	1.856	1.926	2.08	0.893	0.926	1.037
	INPPL1	XP_005274036.1	PREDICTED: phosphatidylinositol 3,4,5-trisphosphate 5-phosphatase 2 isoform X1 [Homo sapiens]	1	1
	INTS5	NP_085131.1	integrator complex subunit 5 [Homo sapiens]	2	2	58.1	71.5	118.5	118.9	133	2.046	2.288	1.23	2.04	1.663	1.86	1.658	1.003	1.122	1.118
	IPO4	NP_078934.3	importin-4 [Homo sapiens]	3	4
	IPO7	NP_006382.1	importin-7 [Homo sapiens]	3	4	66	76.1	109.7	123.1	125.1	1.865	1.896	1.153	1.662	1.617	1.644	1.441	1.122	1.141	1.017
	IPO9	NP_060555.2	importin-9 [Homo sapiens]	8	10	60.9	77.1	116.2	119.6	126.2	1.963	2.072	1.266	1.908	1.55	1.637	1.507	1.029	1.086	1.056
	IQCB1	NP_001306036.1	IQ calmodulin-binding motif-containing protein 1 isoform a [Homo sapiens]	1	2	60.2	76.3	108	139.7	115.8	2.323	1.925	1.269	1.796	1.831	1.517	1.415	1.293	1.072	0.829
	IQGAP1	NP_003861.1	ras GTPase-activating-like protein IQGAP1 [Homo sapiens]	9	7	49.4	74.3	125	129.8	121.6	2.627	2.46	1.503	2.53	1.748	1.637	1.683	1.038	0.972	0.937
	IQGAP2	NP_006624.2	ras GTPase-activating-like protein IQGAP2 isoform 1 [Homo sapiens]	5	3	65.6	91.4	116.7	115.1	111.2	1.755	1.695	1.394	1.779	1.259	1.216	1.276	0.987	0.953	0.965
	IRAK1	NP_001560.2	interleukin-1 receptor-associated kinase 1 isoform 1 [Homo sapiens]	2	4	79	89.3	110.2	110.2	111.3	1.394	1.408	1.131	1.394	1.233	1.245	1.233	1	1.01	1.01
	IRS4	XP_011529363.1	PREDICTED: insulin receptor substrate 4 isoform X1 [Homo sapiens]	8	7	62.8	79.4	119.8	118.9	119	1.893	1.895	1.264	1.906	1.497	1.498	1.508	0.993	0.994	1.001
	ITPR1	XP_011531984.1	PREDICTED: inositol 1,4,5-trisphosphate receptor type 1 isoform X1 [Homo sapiens]	2	1	62.2	81.5	113.9	108.8	133.7	1.749	2.148	1.309	1.83	1.336	1.641	1.398	0.956	1.174	1.229
	ITSN2	NP_006268.2	intersectin-2 isoform 1 [Homo sapiens]	1	1	64	61.4	132.1	133.6	108.9	2.089	1.702	0.96	2.065	2.176	1.773	2.151	1.012	0.824	0.815
	JUND	NP_005345.3	transcription factor jun-D isoform JunD-FL [Homo sapiens]	1	2	46.5	55.4	106.9	142.6	148.5	3.064	3.191	1.191	2.298	2.571	2.679	1.929	1.333	1.389	1.042
	KARS	NP_001123561.1	lysine--tRNA ligase isoform 1 [Homo sapiens]	4	6	48.3	62.2	140.8	139	109.7	2.877	2.271	1.287	2.916	2.236	1.765	2.266	0.987	0.779	0.789
	KCMF1	XP_006712115.1	PREDICTED: E3 ubiquitin-protein ligase KCMF1 isoform X2 [Homo sapiens]	2	8	71.2	57.1	103.9	135	132.8	1.896	1.865	0.802	1.458	2.364	2.325	1.818	1.3	1.279	0.984
	KDM1A	XP_006710537.1	PREDICTED: lysine-specific histone demethylase 1A isoform X1 [Homo sapiens]	2	2	60.4	74.5	110.8	122	132.2	2.018	2.188	1.233	1.834	1.636	1.774	1.487	1.1	1.193	1.084
	KDM3B	NP_057688.2	lysine-specific demethylase 3B [Homo sapiens]	4	3	67.7	76.5	121.7	127	107.1	1.877	1.583	1.131	1.798	1.66	1.4	1.59	1.044	0.88	0.843
	KHDRBS1	NP_006550.1	KH domain-containing, RNA-binding, signal transduction-associated protein 1 isoform 1 [Homo sapiens]	5	14	37.7	56.4	134.3	121.4	150.2	3.22	3.984	1.496	3.562	2.153	2.663	2.381	0.904	1.118	1.237
	KHDRBS3	NP_006549.1	KH domain-containing, RNA-binding, signal transduction-associated protein 3 [Homo sapiens]	1	6
	KHSRP	XP_005259725.1	PREDICTED: far upstream element-binding protein 2 isoform X1 [Homo sapiens]	13	20	23.8	104	152.2	181.2	38.8	7.607	1.63	4.368	6.391	1.742	0.373	1.463	1.19	0.255	0.214
	KIAA0141	XP_011536018.1	PREDICTED: death ligand signal enhancer isoform X4 [Homo sapiens]	1	2	59.6	68.8	125.5	123.3	122.7	2.068	2.059	1.155	2.106	1.791	1.783	1.823	0.982	0.978	0.995
	KIAA0368	NP_001073867.1	proteasome-associated protein ECM29 homolog [Homo sapiens]	2	1	62.6	66	111.9	114.8	144.8	1.833	2.313	1.054	1.788	1.739	2.194	1.696	1.026	1.294	1.261
	KIAA1429; VIRMA	NP_056311.2	protein virilizer homolog isoform 1 [Homo sapiens]	9	7	67	75.7	116.8	112.4	128.1	1.678	1.912	1.131	1.743	1.484	1.691	1.542	0.962	1.097	1.14
	KIAA1468	NP_001333158.1	lisH domain and HEAT repeat-containing protein KIAA1468 isoform a [Homo sapiens]	1	1
	KIAA2018; USF3	NP_001009899.3	basic helix-loop-helix domain-containing protein USF3 [Homo sapiens]	1	0
	KIDINS220	NP_001335658.1	kinase D-interacting substrate of 220 kDa isoform 2 [Homo sapiens]	1	1	69.4	85.4	108.3	120.6	116.3	1.739	1.676	1.23	1.561	1.413	1.363	1.269	1.114	1.074	0.964
	KIF11	NP_004514.2	kinesin-like protein KIF11 [Homo sapiens]	1	1	54.1	77.7	121.2	124.2	122.7	2.296	2.268	1.437	2.239	1.598	1.578	1.559	1.025	1.013	0.988
	KIF14	NP_055690.1	kinesin-like protein KIF14 isoform 1 [Homo sapiens]	2	1	63.1	77.2	111.1	109.2	139.4	1.731	2.209	1.224	1.761	1.415	1.805	1.439	0.983	1.254	1.276
	KIF1C	NP_006603.2	kinesin-like protein KIF1C [Homo sapiens]	2	2	51.3	69.4	120.4	137.2	121.7	2.677	2.374	1.354	2.348	1.978	1.754	1.735	1.14	1.011	0.887
	KIF21A	XP_005269064.1	PREDICTED: kinesin-like protein KIF21A isoform X1 [Homo sapiens]	1	1	51.7	71.8	114.8	124.3	137.4	2.401	2.655	1.387	2.218	1.731	1.914	1.599	1.083	1.197	1.106
	KIF23	XP_005254853.1	PREDICTED: kinesin-like protein KIF23 isoform X1 [Homo sapiens]	3	5	43	69.7	130.1	129	128.1	2.997	2.976	1.621	3.024	1.849	1.836	1.866	0.991	0.984	0.993
	KIF2A	NP_001091981.1	kinesin-like protein KIF2A isoform 2 [Homo sapiens]	5	7	45.6	85.2	117.5	130.5	121.2	2.863	2.66	1.87	2.579	1.531	1.423	1.379	1.11	1.032	0.929
	KIF4B	NP_001092763.1	chromosome-associated kinesin KIF4B [Homo sapiens]	1	1
	KIF5A	NP_004975.2	kinesin heavy chain isoform 5A isoform 1 [Homo sapiens]	1	2
	KLC1	NP_001123579.1	kinesin light chain 1 isoform 3 [Homo sapiens]	1	2	60.3	66.7	136.6	116.1	120.2	1.927	1.995	1.107	2.267	1.741	1.803	2.048	0.85	0.88	1.035
	KNTC1	NP_055523.1	kinetochore-associated protein 1 [Homo sapiens]	1	1
	KPNA2	NP_001307540.1	importin subunit alpha-1 [Homo sapiens]	1	3	73.1	79.2	107.5	122.9	117.3	1.682	1.606	1.083	1.471	1.553	1.482	1.358	1.144	1.092	0.955
	KPNA4	NP_002259.1	importin subunit alpha-3 [Homo sapiens]	1	3
	KPNA6	XP_005270768.1	PREDICTED: importin subunit alpha-7 isoform X1 [Homo sapiens]	1	2
	KPNB1	NP_002256.2	importin subunit beta-1 isoform 1 [Homo sapiens]	3	4	69.4	75.8	111.4	119.6	123.8	1.724	1.785	1.093	1.606	1.578	1.634	1.47	1.073	1.112	1.035
	KRT1	NP_006112.3	keratin, type II cytoskeletal 1 [Homo sapiens]	12	27	140.2	88.7	85.5	81	104.7	0.577	0.746	0.632	0.61	0.913	1.181	0.965	0.947	1.224	1.293
	KRT10	XP_005257400.1	PREDICTED: keratin, type I cytoskeletal 10 isoform X1 [Homo sapiens]	16	27	124.2	82.4	86.1	99	108.3	0.797	0.872	0.664	0.693	1.201	1.313	1.044	1.15	1.258	1.094
	KRT14	NP_000517.2	keratin, type I cytoskeletal 14 [Homo sapiens]	6	16	110.5	102.3	82.8	102.1	102.3	0.924	0.926	0.926	0.749	0.998	1	0.809	1.234	1.236	1.002
	KRT18	NP_954657.1	keratin, type I cytoskeletal 18 [Homo sapiens]	3	7	94	72	105.4	104.3	124.2	1.11	1.321	0.766	1.121	1.449	1.725	1.464	0.99	1.178	1.191
	KRT2	NP_000414.2	keratin, type II cytoskeletal 2 epidermal [Homo sapiens]	4	19	123.4	75.7	83.1	98.4	119.4	0.797	0.968	0.614	0.673	1.299	1.577	1.097	1.184	1.438	1.214
	KRT6B	NP_005546.2	keratin, type II cytoskeletal 6B [Homo sapiens]	3	19	108.2	103.3	89.6	101.2	97.8	0.935	0.904	0.955	0.828	0.98	0.947	0.868	1.129	1.091	0.967
	KRT8	NP_001243211.1	keratin, type II cytoskeletal 8 isoform 1 [Homo sapiens]	2	9	95.3	72.7	112	108.6	111.4	1.14	1.169	0.763	1.176	1.494	1.532	1.541	0.97	0.994	1.025
	KRT9	NP_000217.2	keratin, type I cytoskeletal 9 [Homo sapiens]	15	33	141.9	83.8	87.2	79.4	107.7	0.559	0.759	0.591	0.615	0.947	1.285	1.04	0.91	1.235	1.357
	LARP1	XP_005268461.1	PREDICTED: la-related protein 1 isoform X1 [Homo sapiens]	15	19	37.5	57.4	139.4	129.4	136.3	3.45	3.633	1.53	3.715	2.255	2.374	2.428	0.929	0.978	1.053
	LARP4	XP_011536130.1	PREDICTED: la-related protein 4 isoform X1 [Homo sapiens]	1	2	49.9	75.2	110.4	130.8	133.7	2.622	2.682	1.507	2.214	1.739	1.779	1.469	1.184	1.211	1.023
	LARP4B	XP_016871476.1	PREDICTED: la-related protein 4B isoform X1 [Homo sapiens]	3	3	48.4	63	129.3	118.5	140.8	2.449	2.909	1.303	2.672	1.88	2.233	2.051	0.917	1.089	1.188
	LARS	NP_064502.9	leucine--tRNA ligase, cytoplasmic isoform 1 [Homo sapiens]	38	35	31.6	36.2	166.5	153.5	112.1	4.86	3.549	1.146	5.271	4.241	3.097	4.6	0.922	0.673	0.73
	LAS1L	NP_112483.1	ribosomal biogenesis protein LAS1L isoform 1 [Homo sapiens]	6	7	57.5	72.3	118.8	123.6	127.7	2.15	2.22	1.258	2.067	1.709	1.765	1.643	1.04	1.074	1.033
	LBR	NP_919424.1	lamin-B receptor [Homo sapiens]	5	9	39.2	63.5	136.7	135	125.7	3.446	3.208	1.62	3.49	2.127	1.98	2.154	0.987	0.919	0.931
	LDB1	NP_001106878.1	LIM domain-binding protein 1 isoform 1 [Homo sapiens]	1	3
	LENG8	XP_011524715.1	PREDICTED: leukocyte receptor cluster member 8 isoform X1 [Homo sapiens]	1	1	58.1	70.6	81.1	128.1	162.1	2.207	2.793	1.216	1.396	1.815	2.296	1.148	1.581	2	1.265
	LIG3	XP_005258027.1	PREDICTED: DNA ligase 3 isoform X1 [Homo sapiens]	1	1	71.6	73.6	119.4	108.5	126.9	1.514	1.771	1.028	1.667	1.473	1.723	1.622	0.908	1.063	1.17
	LIN28B	XP_006715540.2	PREDICTED: protein lin-28 homolog B isoform X1 [Homo sapiens]	1	3	14.6	145.9	153.5	152.6	33.4	10.458	2.292	9.995	10.516	1.046	0.229	1.052	0.995	0.218	0.219
	LIPI	XP_006724028.1	PREDICTED: lipase member I isoform X1 [Homo sapiens]	1	2
	LMAN1	NP_005561.1	protein ERGIC-53 precursor [Homo sapiens]	2	3	65.8	83.8	107.4	129.6	113.3	1.969	1.722	1.274	1.632	1.546	1.352	1.282	1.206	1.055	0.875
	LMF1	NP_001338950.1	lipase maturation factor 1 isoform 2 [Homo sapiens]	1	2	31.6	65.1	134.7	136.8	131.8	4.322	4.165	2.059	4.256	2.1	2.023	2.068	1.015	0.978	0.964
	LMNA	NP_733821.1	lamin isoform A [Homo sapiens]	6	10	53.7	66	130.2	124.7	125.4	2.321	2.336	1.228	2.425	1.89	1.902	1.974	0.957	0.963	1.006
	LMNB1	NP_005564.1	lamin-B1 isoform 1 [Homo sapiens]	12	22	63	72.8	123.7	120.7	119.7	1.916	1.901	1.157	1.965	1.657	1.644	1.699	0.975	0.968	0.992
	LOC100996747	XP_003846586.2	PREDICTED: 40S ribosomal protein S26 [Homo sapiens]	1	7	33.2	55.1	113.3	116.3	182	3.504	5.486	1.661	3.415	2.11	3.302	2.056	1.026	1.606	1.565
	LOC101060521	XP_005276555.2	PREDICTED: DNA-directed RNA polymerase III subunit RPC5 isoform X1 [Homo sapiens]	1	1
	LOC653904; MZT2A	XP_005263798.1	PREDICTED: mitotic-spindle organizing protein 2A isoform X1 [Homo sapiens]	1	3	70.1	80.3	110	106.7	132.9	1.522	1.896	1.145	1.569	1.329	1.656	1.371	0.97	1.208	1.246
	LPCAT1	XP_011512434.1	PREDICTED: lysophosphatidylcholine acyltransferase 1 isoform X1 [Homo sapiens]	2	4	53.2	68.2	103.2	121.1	154.3	2.277	2.901	1.282	1.941	1.776	2.263	1.514	1.173	1.495	1.274
	LRBA	XP_005263430.1	PREDICTED: lipopolysaccharide-responsive and beige-like anchor protein isoform X1 [Homo sapiens]	3	1	80.7	69.5	118	110.6	121.2	1.371	1.501	0.862	1.462	1.591	1.742	1.697	0.938	1.027	1.095
	LRPPRC	NP_573566.2	leucine-rich PPR motif-containing protein, mitochondrial precursor [Homo sapiens]	7	6	40.8	62	123.1	138.1	136	3.381	3.33	1.517	3.013	2.228	2.195	1.986	1.122	1.105	0.985
	LRRC40	NP_060238.3	leucine-rich repeat-containing protein 40 [Homo sapiens]	4	6	91.1	82.8	112.9	111.1	102.1	1.22	1.122	0.909	1.24	1.341	1.234	1.364	0.984	0.905	0.92
	LRRC56	NP_932341.1	leucine-rich repeat-containing protein 56 [Homo sapiens]	1	1	59.1	93.1	131.1	110.9	105.8	1.876	1.789	1.574	2.216	1.192	1.137	1.408	0.846	0.807	0.954
	LSM11	NP_775762.1	U7 snRNA-associated Sm-like protein LSm11 [Homo sapiens]	1	3
	LSM12; LSM12P1	NP_689557.1	protein LSM12 homolog [Homo sapiens]	1	5
	LSM14A	XP_005258776.1	PREDICTED: protein LSM14 homolog A isoform X1 [Homo sapiens]	4	8	27.9	50	135.2	135.4	151.6	4.854	5.435	1.792	4.851	2.709	3.033	2.707	1.001	1.121	1.12
	LSM14B	XP_011526907.1	PREDICTED: protein LSM14 homolog B isoform X1 [Homo sapiens]	1	2	32.3	59.9	135.7	151.7	120.4	4.693	3.723	1.851	4.198	2.535	2.011	2.267	1.118	0.887	0.793
	LUC7L	NP_958815.1	putative RNA-binding protein Luc7-like 1 isoform b [Homo sapiens]	2	11	79.6	87.3	104	112.8	116.3	1.417	1.461	1.097	1.307	1.291	1.331	1.191	1.084	1.118	1.031
	LUC7L3	NP_001317259.1	luc7-like protein 3 isoform 2 [Homo sapiens]	8	16	93.1	91.9	102.9	105.5	106.6	1.133	1.145	0.987	1.105	1.148	1.16	1.119	1.026	1.037	1.011
	MAD2L1	NP_002349.1	mitotic spindle assembly checkpoint protein MAD2A [Homo sapiens]	3	15	56.8	77	115.4	127.4	123.4	2.243	2.172	1.355	2.03	1.656	1.603	1.499	1.105	1.07	0.968
	MAEA	XP_006713912.1	PREDICTED: macrophage erythroblast attacher isoform X1 [Homo sapiens]	1	2	75.1	81.7	111.4	120.5	111.4	1.605	1.483	1.088	1.483	1.476	1.363	1.363	1.082	1	0.924
	MAGED2	NP_957516.1	melanoma-associated antigen D2 [Homo sapiens]	4	7	60.2	64.6	123	123.7	128.5	2.057	2.135	1.074	2.045	1.916	1.989	1.905	1.006	1.044	1.038
	MAGOHB	NP_060518.1	protein mago nashi homolog 2 isoform 1 [Homo sapiens]	4	36	68.2	84.4	114.2	119.2	114	1.747	1.67	1.236	1.674	1.413	1.351	1.354	1.044	0.998	0.956
	MAP1B	NP_005900.2	microtubule-associated protein 1B isoform 1 [Homo sapiens]	4	2	66.7	74.8	113.6	127.2	117.7	1.908	1.765	1.121	1.704	1.702	1.574	1.52	1.12	1.035	0.925
	MAP1S	XP_016882419.1	PREDICTED: microtubule-associated protein 1S isoform X1 [Homo sapiens]	1	1	65	57.3	125.4	130.7	121.6	2.011	1.871	0.882	1.93	2.28	2.122	2.189	1.042	0.969	0.93
	MAP2K2	XP_016882478.1	PREDICTED: dual specificity mitogen-activated protein kinase kinase 2 isoform X1 [Homo sapiens]	1	2	72.2	82.3	101.8	118.9	124.8	1.646	1.728	1.139	1.408	1.446	1.517	1.237	1.169	1.227	1.05
	MAP3K4	NP_005913.2	mitogen-activated protein kinase kinase kinase 4 isoform a [Homo sapiens]	1	0
	MAP4K4	XP_005264105.1	PREDICTED: mitogen-activated protein kinase kinase kinase kinase 4 isoform X1 [Homo sapiens]	1	1	65.8	75.6	119.8	116.9	122	1.775	1.852	1.148	1.819	1.547	1.614	1.585	0.976	1.018	1.044
	MAP7	NP_001185538.1	ensconsin isoform 2 [Homo sapiens]	1	1	46.6	65.8	126.1	136	125.5	2.916	2.69	1.411	2.703	2.067	1.907	1.916	1.079	0.995	0.922
	MAPK6	NP_002739.1	mitogen-activated protein kinase 6 [Homo sapiens]	2	2	59.1	72	119.3	120.7	128.9	2.041	2.18	1.217	2.016	1.677	1.792	1.657	1.012	1.081	1.068
	MAPK8IP3	XP_011520731.1	PREDICTED: C-Jun-amino-terminal kinase-interacting protein 3 isoform X1 [Homo sapiens]	1	1	70.1	71.5	108.7	118.6	131.2	1.692	1.872	1.02	1.552	1.658	1.834	1.521	1.09	1.206	1.106
	MARS	NP_004981.2	methionine--tRNA ligase, cytoplasmic [Homo sapiens]	15	22	55.7	71.1	123.7	126.8	122.6	2.275	2.2	1.276	2.22	1.783	1.724	1.74	1.025	0.991	0.967
	MATR3	NP_001181884.1	matrin-3 isoform a [Homo sapiens]	25	33	42.1	71.7	131.9	127.6	126.7	3.028	3.006	1.702	3.131	1.779	1.766	1.839	0.967	0.96	0.993
	MBD3	NP_001268382.1	methyl-CpG-binding domain protein 3 isoform 1 [Homo sapiens]	2	9	49.4	59.7	124.8	133.5	132.7	2.702	2.686	1.208	2.526	2.236	2.223	2.09	1.07	1.063	0.994
	MBNL1	XP_006713702.1	PREDICTED: muscleblind-like protein 1 isoform X1 [Homo sapiens]	1	5	42.4	43.1	282.2	84.2	48.1	1.983	1.133	1.017	6.65	1.951	1.115	6.541	0.298	0.17	0.571
	MCCC2	NP_071415.1	methylcrotonoyl-CoA carboxylase beta chain, mitochondrial [Homo sapiens]	2	3	56.6	58.4	140.8	102.2	142.1	1.806	2.512	1.032	2.488	1.75	2.434	2.411	0.726	1.01	1.391
	MCM2	NP_004517.2	DNA replication licensing factor MCM2 [Homo sapiens]	2	2	72	83.6	115.7	117.9	110.7	1.638	1.538	1.162	1.608	1.411	1.325	1.384	1.019	0.957	0.939
	MCM3	NP_002379.3	DNA replication licensing factor MCM3 isoform 1 [Homo sapiens]	7	9	59.1	82.2	111.6	125.4	121.8	2.124	2.062	1.391	1.889	1.527	1.482	1.358	1.124	1.091	0.971
	MCM3AP	NP_003897.2	germinal-center associated nuclear protein [Homo sapiens]	2	1
	MCM4	NP_877423.1	DNA replication licensing factor MCM4 [Homo sapiens]	6	7	50.3	63.1	117.4	119.9	149.3	2.383	2.966	1.253	2.332	1.902	2.368	1.862	1.022	1.272	1.245
	MCM5	NP_006730.2	DNA replication licensing factor MCM5 [Homo sapiens]	4	5	53.1	77.9	113.5	113	142.5	2.125	2.682	1.466	2.135	1.45	1.829	1.456	0.995	1.256	1.262
	MCM7	NP_005907.3	DNA replication licensing factor MCM7 isoform 1 [Homo sapiens]	17	30	71	77.7	111.1	115	125.1	1.62	1.761	1.095	1.565	1.48	1.609	1.43	1.035	1.125	1.087
	MCRS1	XP_011536062.1	PREDICTED: microspherule protein 1 isoform X1 [Homo sapiens]	1	2	64.3	64.9	111.1	115.5	144.2	1.796	2.243	1.01	1.728	1.779	2.221	1.712	1.039	1.298	1.249
	MDC1	XP_005249549.1	PREDICTED: mediator of DNA damage checkpoint protein 1 isoform X1 [Homo sapiens]	2	1
	MDN1	NP_055426.1	midasin [Homo sapiens]	10	2	62.7	73.2	123.3	118.3	122.5	1.886	1.954	1.168	1.966	1.615	1.673	1.684	0.959	0.994	1.036
	MED1	NP_004765.2	mediator of RNA polymerase II transcription subunit 1 [Homo sapiens]	2	1	85.1	74.5	104.3	100.9	135.2	1.187	1.59	0.876	1.226	1.355	1.815	1.401	0.968	1.296	1.34
	MED23	XP_005267280.1	PREDICTED: mediator of RNA polymerase II transcription subunit 23 isoform X1 [Homo sapiens]	1	1
	MEPCE	NP_062552.2	7SK snRNA methylphosphate capping enzyme isoform A [Homo sapiens]	4	9	50.5	58	137.8	141	112.7	2.794	2.234	1.15	2.73	2.43	1.943	2.375	1.023	0.818	0.8
	METTL13	NP_057019.3	methyltransferase-like protein 13 isoform 1 [Homo sapiens]	2	3	58.3	68.7	128.3	129.6	115.2	2.221	1.974	1.177	2.199	1.887	1.677	1.868	1.01	0.898	0.889
	METTL14	NP_066012.1	N6-adenosine-methyltransferase subunit METTL14 [Homo sapiens]	1	3
	MFAP1	NP_005917.2	microfibrillar-associated protein 1 [Homo sapiens]	3	9	81.1	96.1	110.1	107	105.7	1.32	1.304	1.186	1.358	1.113	1.1	1.146	0.972	0.96	0.988
	MFSD10	XP_005247984.1	PREDICTED: major facilitator superfamily domain-containing protein 10 isoform X1 [Homo sapiens]	1	1	87.2	90.2	107	110.5	105.2	1.267	1.207	1.035	1.227	1.224	1.166	1.186	1.032	0.983	0.952
	MGST3	NP_004519.1	microsomal glutathione S-transferase 3 [Homo sapiens]	3	18	68	70.4	105.5	127.7	128.3	1.878	1.887	1.035	1.551	1.815	1.823	1.499	1.211	1.217	1.005
	MIER1	NP_001337459.1	mesoderm induction early response protein 1 isoform k [Homo sapiens]	1	1
	MKRN2	NP_054879.3	probable E3 ubiquitin-protein ligase makorin-2 isoform 1 [Homo sapiens]	2	5	44.7	58	108.6	150.7	138	3.373	3.087	1.297	2.431	2.6	2.38	1.874	1.387	1.27	0.915
	MLF2	NP_005430.1	myeloid leukemia factor 2 [Homo sapiens]	1	8	74.1	63.4	121	115.1	126.4	1.553	1.706	0.856	1.634	1.816	1.994	1.909	0.951	1.044	1.098
	MLLT4; AFDN	XP_016866367.1	PREDICTED: afadin isoform X1 [Homo sapiens]	4	3	62.5	81.5	132.7	99.2	124	1.586	1.983	1.304	2.122	1.216	1.521	1.627	0.747	0.935	1.251
	MMS19	NP_001338285.1	MMS19 nucleotide excision repair protein homolog isoform 6 [Homo sapiens]	3	4	72.4	80.5	103.5	118	125.6	1.629	1.734	1.112	1.428	1.465	1.56	1.285	1.141	1.214	1.064
	MON2	XP_016874530.1	PREDICTED: protein MON2 homolog isoform X1 [Homo sapiens]	1	1	84.1	51.1	128.9	143.9	92	1.71	1.093	0.607	1.533	2.815	1.8	2.523	1.116	0.713	0.639
	MORC2	NP_001290185.1	MORC family CW-type zinc finger protein 2 isoform 1 [Homo sapiens]	1	1
	MOV10	NP_001308253.1	putative helicase MOV-10 isoform 1 [Homo sapiens]	7	7	44.9	84	143.2	117.8	110.2	2.624	2.454	1.871	3.19	1.403	1.312	1.705	0.823	0.769	0.935
	MPDU1	XP_006721660.1	PREDICTED: mannose-P-dolichol utilization defect 1 protein isoform X1 [Homo sapiens]	1	4	67.8	72.2	106.9	119.2	134	1.759	1.976	1.065	1.576	1.652	1.856	1.481	1.116	1.254	1.124
	MPHOSPH10	NP_005782.1	U3 small nucleolar ribonucleoprotein protein MPP10 [Homo sapiens]	1	2	61.3	86.5	113.3	130.6	108.3	2.13	1.768	1.412	1.849	1.509	1.253	1.31	1.152	0.956	0.83
	MPP5	NP_071919.2	MAGUK p55 subfamily member 5 isoform 1 [Homo sapiens]	1	2	91.3	65.9	103.9	120.4	118.5	1.319	1.299	0.722	1.139	1.827	1.798	1.577	1.159	1.14	0.984
	MRE11A; MRE11	NP_005582.1	double-strand break repair protein MRE11 isoform 1 [Homo sapiens]	1	1	41.5	65.4	133.8	123.3	136	2.971	3.278	1.576	3.224	1.885	2.08	2.046	0.921	1.017	1.103
	MRI1	NP_001026897.1	methylthioribose-1-phosphate isomerase isoform 1 [Homo sapiens]	1	4	111.8	84.6	110.9	120.3	72.4	1.076	0.647	0.756	0.992	1.422	0.856	1.311	1.085	0.653	0.602
	MRPL10	NP_683685.1	39S ribosomal protein L10, mitochondrial isoform b [Homo sapiens]	1	4
	MRPL11	NP_057134.1	39S ribosomal protein L11, mitochondrial isoform a [Homo sapiens]	1	4	34.1	50.1	213.9	94.4	107.5	2.767	3.15	1.467	6.267	1.886	2.148	4.273	0.441	0.503	1.139
	MRPL13	NP_054797.2	39S ribosomal protein L13, mitochondrial [Homo sapiens]	4	27	33.2	45	246.7	86.7	88.4	2.612	2.663	1.356	7.432	1.927	1.964	5.482	0.351	0.358	1.019
	MRPL15	NP_054894.1	39S ribosomal protein L15, mitochondrial [Homo sapiens]	1	4	28	44	251.3	93.8	82.9	3.351	2.962	1.574	8.981	2.129	1.882	5.707	0.373	0.33	0.884
	MRPL17	NP_071344.1	39S ribosomal protein L17, mitochondrial [Homo sapiens]	1	5
	MRPL19	NP_055578.2	39S ribosomal protein L19, mitochondrial [Homo sapiens]	1	3	29.7	59.7	152.2	126.9	131.6	4.277	4.435	2.014	5.13	2.124	2.202	2.547	0.834	0.864	1.037
	MRPL22	NP_054899.2	39S ribosomal protein L22, mitochondrial isoform a [Homo sapiens]	1	3	59.1	63.1	154.8	115.2	107.8	1.951	1.826	1.068	2.621	1.826	1.709	2.454	0.744	0.697	0.936
	MRPL24	NP_663781.1	39S ribosomal protein L24, mitochondrial [Homo sapiens]	1	6	66.5	71.1	143.5	105.2	113.7	1.581	1.709	1.068	2.158	1.48	1.6	2.02	0.733	0.792	1.081
	MRPL28	NP_006419.2	39S ribosomal protein L28, mitochondrial [Homo sapiens]	3	17	27.3	40.3	245.8	93.9	92.7	3.44	3.397	1.477	9.006	2.329	2.3	6.097	0.382	0.377	0.987
	MRPL3	NP_009139.1	39S ribosomal protein L3, mitochondrial [Homo sapiens]	2	6	27.3	42.4	264.6	92	73.8	3.372	2.705	1.555	9.7	2.168	1.74	6.238	0.348	0.279	0.802
	MRPL37	NP_057575.2	39S ribosomal protein L37, mitochondrial isoform 2 [Homo sapiens]	1	4	37.8	59.6	231	81.4	90.3	2.155	2.391	1.577	6.118	1.366	1.516	3.879	0.352	0.391	1.11
	MRPL38	NP_115867.2	39S ribosomal protein L38, mitochondrial [Homo sapiens]	3	8	32	50.5	234.8	98.4	84.2	3.074	2.632	1.579	7.337	1.947	1.667	4.647	0.419	0.359	0.856
	MRPL39	NP_542984.2	39S ribosomal protein L39, mitochondrial isoform b [Homo sapiens]	2	7	44.3	67.7	196.1	73.3	118.6	1.654	2.678	1.527	4.427	1.083	1.753	2.898	0.374	0.605	1.619
	MRPL4	NP_666499.1	39S ribosomal protein L4, mitochondrial isoform a [Homo sapiens]	2	6	34.3	53.7	213.9	97.3	100.8	2.841	2.943	1.567	6.245	1.812	1.878	3.984	0.455	0.471	1.036
	MRPL41	NP_115866.1	39S ribosomal protein L41, mitochondrial [Homo sapiens]	2	29	28.6	40.7	268.1	86.6	76.1	3.026	2.658	1.421	9.368	2.13	1.87	6.593	0.323	0.284	0.878
	MRPL43	NP_789764.1	39S ribosomal protein L43, mitochondrial isoform d [Homo sapiens]	1	5	58.9	69.1	139.1	117.5	115.4	1.996	1.962	1.174	2.364	1.7	1.671	2.013	0.845	0.83	0.983
	MRPL44	NP_075066.1	39S ribosomal protein L44, mitochondrial [Homo sapiens]	2	6	17.6	28.6	279.7	93.1	80.9	5.281	4.594	1.625	15.875	3.25	2.827	9.769	0.333	0.289	0.87
	MRPL45	NP_115727.5	39S ribosomal protein L45, mitochondrial isoform 1 [Homo sapiens]	3	12	34.1	47.9	247.3	84.3	86.5	2.475	2.541	1.406	7.261	1.76	1.807	5.164	0.341	0.35	1.027
	MRPL47	NP_065142.2	39S ribosomal protein L47, mitochondrial isoform a [Homo sapiens]	1	3	38.9	31.9	252.5	93.4	83.3	2.405	2.143	0.821	6.5	2.928	2.609	7.913	0.37	0.33	0.891
	MRPL49	NP_004918.1	39S ribosomal protein L49, mitochondrial [Homo sapiens]	1	8	32.4	42.7	250.4	91.3	83.2	2.819	2.569	1.319	7.731	2.137	1.947	5.86	0.365	0.332	0.911
	MRPL50	NP_061924.1	39S ribosomal protein L50, mitochondrial [Homo sapiens]	1	9	41.7	63.7	195	100.6	99	2.412	2.373	1.528	4.676	1.578	1.553	3.06	0.516	0.508	0.984
	MRPL52	NP_848026.1	39S ribosomal protein L52, mitochondrial isoform a [Homo sapiens]	1	15
	MRPL9	NP_113608.1	39S ribosomal protein L9, mitochondrial isoform 1 [Homo sapiens]	2	7	30.2	47	237.6	100.1	85.2	3.32	2.824	1.559	7.877	2.13	1.812	5.054	0.421	0.358	0.851
	MRPS10	XP_011513026.1	PREDICTED: 28S ribosomal protein S10, mitochondrial isoform X1 [Homo sapiens]	1	7	25.9	31.8	188.2	141.7	112.5	5.472	4.345	1.227	7.266	4.459	3.541	5.922	0.753	0.598	0.794
	MRPS11	NP_073750.2	28S ribosomal protein S11, mitochondrial isoform a [Homo sapiens]	1	7		19.9	207.8	164	108.2	100	100	100	100	8.233	5.433	10.433	0.789	0.521	0.66
	MRPS14	NP_071383.1	28S ribosomal protein S14, mitochondrial [Homo sapiens]	1	12	51.4	52.3	152.7	124.6	118.9	2.423	2.313	1.018	2.969	2.381	2.273	2.918	0.816	0.779	0.955
	MRPS16	NP_057149.1	28S ribosomal protein S16, mitochondrial [Homo sapiens]	2	11
	MRPS17	NP_057053.1	28S ribosomal protein S17, mitochondrial [Homo sapiens]	2	14	29	45.3	171.3	129.8	124.6	4.475	4.299	1.562	5.908	2.865	2.752	3.783	0.757	0.728	0.961
	MRPS18B	NP_054765.1	28S ribosomal protein S18b, mitochondrial [Homo sapiens]	2	10	30.8	47.4	166.8	131.3	123.8	4.264	4.021	1.539	5.42	2.771	2.613	3.522	0.787	0.742	0.943
	MRPS2	XP_006717199.1	PREDICTED: 28S ribosomal protein S2, mitochondrial isoform X1 [Homo sapiens]	4	10	29.6	36.8	179.6	137.1	116.9	4.625	3.944	1.242	6.057	3.725	3.176	4.879	0.764	0.651	0.853
	MRPS22	NP_064576.1	28S ribosomal protein S22, mitochondrial [Homo sapiens]	2	7	42.1	43.5	165.5	134.7	114.2	3.198	2.711	1.032	3.928	3.1	2.628	3.807	0.814	0.69	0.848
	MRPS23	NP_057154.2	28S ribosomal protein S23, mitochondrial [Homo sapiens]	3	19	22.7	34.7	184.4	144.7	113.5	6.39	5.012	1.531	8.142	4.175	3.275	5.32	0.785	0.616	0.784
	MRPS24	NP_114403.1	28S ribosomal protein S24, mitochondrial precursor [Homo sapiens]	1	5	25.6	34.8	191.8	145.1	102.7	5.672	4.016	1.359	7.5	4.172	2.954	5.517	0.756	0.535	0.708
	MRPS25	NP_071942.1	28S ribosomal protein S25, mitochondrial [Homo sapiens]	1	4	35.5	58.9	155.1	127.4	123.1	3.585	3.463	1.659	4.366	2.162	2.088	2.632	0.821	0.793	0.966
	MRPS26	NP_110438.1	28S ribosomal protein S26, mitochondrial [Homo sapiens]	4	18	38.3	48.5	157.1	134.3	121.7	3.505	3.177	1.267	4.099	2.767	2.508	3.236	0.855	0.775	0.906
	MRPS27	NP_001273677.1	28S ribosomal protein S27, mitochondrial isoform 1 [Homo sapiens]	2	5	55.8	74.1	123.2	116.7	130.1	2.092	2.332	1.328	2.208	1.575	1.756	1.663	0.947	1.056	1.115
	MRPS28	NP_054737.1	28S ribosomal protein S28, mitochondrial [Homo sapiens]	2	10	17.9	23.4	220.9	139	98.9	7.747	5.511	1.302	12.311	5.949	4.232	9.454	0.629	0.448	0.711
	MRPS31	NP_005821.2	28S ribosomal protein S31, mitochondrial [Homo sapiens]	4	12	43.8	62.1	157.3	121.4	115.4	2.771	2.633	1.418	3.591	1.954	1.857	2.532	0.772	0.733	0.95
	MRPS34	XP_016879084.1	PREDICTED: 28S ribosomal protein S34, mitochondrial isoform X1 [Homo sapiens]	5	27	28.9	35.3	180.8	136.6	118.3	4.728	4.096	1.223	6.259	3.866	3.348	5.117	0.755	0.654	0.866
	MRPS35	NP_068593.2	28S ribosomal protein S35, mitochondrial isoform 1 precursor [Homo sapiens]	2	9	43.6	56	161.7	123.7	114.9	2.836	2.634	1.282	3.706	2.211	2.054	2.89	0.765	0.711	0.929
	MRPS5	NP_114108.1	28S ribosomal protein S5, mitochondrial isoform a [Homo sapiens]	3	5	48	50	156.1	132.1	113.9	2.751	2.372	1.041	3.252	2.642	2.278	3.123	0.846	0.729	0.862
	MRPS7	NP_057055.2	28S ribosomal protein S7, mitochondrial [Homo sapiens]	3	15	30.9	49.1	186.2	127.3	106.5	4.125	3.452	1.591	6.031	2.594	2.17	3.792	0.684	0.572	0.837
	MRPS9	NP_872578.1	28S ribosomal protein S9, mitochondrial [Homo sapiens]	2	5	30.1	45.6	180.7	136.5	107.1	4.533	3.557	1.514	6.002	2.994	2.349	3.964	0.755	0.593	0.785
	MSH2	XP_005264389.2	PREDICTED: DNA mismatch repair protein Msh2 isoform X1 [Homo sapiens]	9	10	69.1	79.9	111.6	117.7	121.7	1.704	1.762	1.156	1.615	1.474	1.524	1.397	1.055	1.091	1.034
	MSH5	NP_751897.1	mutS protein homolog 5 isoform b [Homo sapiens]	1	1	19.5	32.8	110.4	144.7	192.6	7.422	9.882	1.683	5.665	4.41	5.871	3.365	1.31	1.745	1.331
	MSH6	NP_000170.1	DNA mismatch repair protein Msh6 isoform 1 [Homo sapiens]	11	7	65.2	78.1	113.9	117.7	125.1	1.806	1.92	1.198	1.747	1.508	1.602	1.458	1.034	1.099	1.063
	MSI1	NP_002433.1	RNA-binding protein Musashi homolog 1 [Homo sapiens]	3	11	62.5	85.1	122	127	103.3	2.031	1.652	1.361	1.95	1.492	1.214	1.433	1.041	0.847	0.814
	MTA1	XP_016877241.1	PREDICTED: metastasis-associated protein MTA1 isoform X1 [Homo sapiens]	1	2	77.7	76	119.2	113.7	113.4	1.463	1.459	0.978	1.533	1.496	1.492	1.568	0.954	0.952	0.997
	MTA2	NP_004730.2	metastasis-associated protein MTA2 isoform 1 [Homo sapiens]	4	7	56.6	74.4	128.2	114.2	126.7	2.02	2.239	1.315	2.266	1.536	1.703	1.723	0.891	0.988	1.109
	MTCH2	NP_001304160.1	mitochondrial carrier homolog 2 isoform 1x [Homo sapiens]	3	10	69.9	79.1	109.3	120.2	121.4	1.72	1.736	1.132	1.564	1.519	1.534	1.382	1.1	1.11	1.01
	MTHFD1	NP_005947.3	C-1-tetrahydrofolate synthase, cytoplasmic [Homo sapiens]	12	14	82.3	82.4	105.1	112.6	117.6	1.367	1.428	1.001	1.277	1.366	1.427	1.276	1.071	1.118	1.044
	MTOR	NP_004949.1	serine/threonine-protein kinase mTOR [Homo sapiens]	3	1	51.6	55	129.2	137.3	126.9	2.663	2.461	1.067	2.506	2.495	2.305	2.347	1.063	0.982	0.924
	MYBBP1A	NP_001099008.1	myb-binding protein 1A isoform 1 [Homo sapiens]	8	6	54.2	68.3	119	134.1	124.3	2.474	2.293	1.261	2.195	1.962	1.819	1.741	1.127	1.045	0.927
	MYBL2	NP_002457.1	myb-related protein B isoform 1 [Homo sapiens]	1	1	76.9	97.1	121.2	105.8	99	1.375	1.288	1.263	1.575	1.089	1.02	1.248	0.873	0.817	0.936
	MYCBP2	XP_006719842.1	PREDICTED: E3 ubiquitin-protein ligase MYCBP2 isoform X1 [Homo sapiens]	3	1	63.7	76.8	121.7	112.9	124.9	1.774	1.963	1.207	1.912	1.47	1.627	1.584	0.928	1.027	1.106
	MYEF2	NP_057216.2	myelin expression factor 2 isoform a [Homo sapiens]	5	8	35.3	99.1	130.2	145.4	90	4.122	2.553	2.81	3.692	1.467	0.908	1.314	1.117	0.692	0.619
	MYH10	XP_011522182.1	PREDICTED: myosin-10 isoform X3 [Homo sapiens]	6	6	68.8	78.1	116.7	118.9	117.5	1.729	1.708	1.135	1.697	1.524	1.505	1.496	1.019	1.006	0.988
	MYH9	NP_002464.1	myosin-9 [Homo sapiens]	9	8	62.9	76.3	116.8	120	123.9	1.907	1.969	1.213	1.856	1.572	1.624	1.531	1.027	1.061	1.033
	MYL12A	NP_001289978.1	myosin regulatory light chain 12A isoform 2 [Homo sapiens]	2	11	55.5	69	126.8	125.2	123.5	2.254	2.223	1.243	2.283	1.813	1.789	1.837	0.987	0.974	0.986
	MYL6	NP_066299.2	myosin light polypeptide 6 isoform 1 [Homo sapiens]	1	11	50	38.9	137.2	140.8	133	2.814	2.659	0.778	2.743	3.615	3.415	3.523	1.026	0.969	0.945
	MYO15A	XP_016880204.1	PREDICTED: unconventional myosin-XV isoform X3 [Homo sapiens]	1	0	18.3	33.8	104.9	97.9	245.1	5.346	13.376	1.843	5.725	2.9	7.257	3.106	0.934	2.336	2.502
	MYO1C	NP_001074248.1	unconventional myosin-Ic isoform a [Homo sapiens]	1	1	39	97.6	121.2	120.9	121.2	3.096	3.106	2.5	3.106	1.238	1.242	1.242	0.997	1	1.003
	MYO1D	NP_056009.1	unconventional myosin-Id isoform 1 [Homo sapiens]	1	1	49	136.3	95.5	101.3	117.8	2.065	2.403	2.779	1.948	0.743	0.864	0.701	1.06	1.233	1.164
	N4BP1	NP_694574.3	NEDD4-binding protein 1 [Homo sapiens]	1	1	109.7	96.5	92.9	85	115.9	0.774	1.056	0.879	0.847	0.881	1.202	0.963	0.914	1.248	1.365
	NAA15	NP_476516.1	N-alpha-acetyltransferase 15, NatA auxiliary subunit [Homo sapiens]	1	2
	NAA35	NP_001308810.1	N-alpha-acetyltransferase 35, NatC auxiliary subunit [Homo sapiens]	1	1	52.5	117.3	95.4	93.7	141	1.783	2.683	2.233	1.817	0.799	1.201	0.813	0.982	1.477	1.505
	NACC1	NP_443108.1	nucleus accumbens-associated protein 1 [Homo sapiens]	1	2	59.3	61.3	129.1	122.3	127.9	2.065	2.159	1.035	2.179	1.995	2.087	2.106	0.947	0.991	1.046
	NAMPT	NP_005737.1	nicotinamide phosphoribosyltransferase precursor [Homo sapiens]	11	22	62.8	71.7	115.7	126.5	123.3	2.013	1.962	1.141	1.842	1.764	1.719	1.614	1.093	1.065	0.975
	NAP1L1	NP_001317160.1	nucleosome assembly protein 1-like 1 isoform 1 [Homo sapiens]	1	3	61.8	60.7	122.5	120.9	134.1	1.956	2.169	0.981	1.981	1.994	2.21	2.019	0.987	1.095	1.109
	NARS	NP_004530.1	asparagine--tRNA ligase, cytoplasmic [Homo sapiens]	1	1	76.5	79.6	110.5	114.4	119	1.495	1.556	1.04	1.444	1.437	1.495	1.388	1.035	1.077	1.041
	NAT10	NP_078938.2	RNA cytidine acetyltransferase isoform a [Homo sapiens]	9	10	59.8	74	123.2	120.6	122.4	2.017	2.048	1.239	2.061	1.628	1.653	1.664	0.979	0.994	1.015
	NAT14	NP_065111.1	N-acetyltransferase 14 [Homo sapiens]	1	4	50.1	69.4	121.5	132.8	126.1	2.65	2.516	1.384	2.425	1.915	1.818	1.752	1.093	1.038	0.95
	NBAS	NP_056993.2	neuroblastoma-amplified sequence [Homo sapiens]	1	0
	NCAPD2	NP_055680.3	condensin complex subunit 1 [Homo sapiens]	7	5	41.8	53.8	133.4	139.6	131.3	3.338	3.139	1.287	3.189	2.595	2.44	2.479	1.047	0.984	0.94
	NCAPD3	NP_056076.1	condensin-2 complex subunit D3 [Homo sapiens]	4	3	50.5	73.5	118.1	132.1	125.9	2.616	2.493	1.456	2.338	1.797	1.713	1.606	1.119	1.066	0.953
	NCAPG	XP_016864032.1	PREDICTED: condensin complex subunit 3 isoform X1 [Homo sapiens]	5	6	51.3	62.8	120.1	136.7	129	2.664	2.513	1.224	2.34	2.176	2.053	1.912	1.138	1.074	0.943
	NCAPG2	NP_001268862.1	condensin-2 complex subunit G2 isoform b [Homo sapiens]	2	2	63.9	76.6	114.9	107.7	136.9	1.687	2.144	1.2	1.8	1.406	1.786	1.5	0.937	1.191	1.271
	NCAPH	NP_056156.2	condensin complex subunit 2 isoform 1 [Homo sapiens]	5	9	69.6	70	120.9	117.8	121.8	1.693	1.75	1.006	1.738	1.683	1.74	1.727	0.975	1.007	1.034
	NCAPH2	NP_001171940.1	condensin-2 complex subunit H2 isoform 3 [Homo sapiens]	1	1	101.7	114.9	98.8	95.1	89.6	0.935	0.881	1.129	0.971	0.828	0.78	0.86	0.963	0.907	0.942
	NCBP1	NP_002477.1	nuclear cap-binding protein subunit 1 isoform 1 [Homo sapiens]	2	3	63.3	71.5	122.8	127.2	115.2	2.012	1.821	1.131	1.941	1.779	1.611	1.717	1.036	0.938	0.905
	NCBP2	NP_031388.2	nuclear cap-binding protein subunit 2 isoform 1 [Homo sapiens]	1	7	48.8	74.8	134.5	118.9	123.1	2.436	2.521	1.532	2.755	1.59	1.646	1.799	0.884	0.915	1.035
	NCKAP1	NP_995314.1	nck-associated protein 1 isoform 2 [Homo sapiens]	1	1	76	65	126.9	119.1	113	1.567	1.487	0.856	1.669	1.831	1.738	1.951	0.939	0.891	0.949
	NCL	NP_005372.2	nucleolin [Homo sapiens]	20	29	38.2	75.2	151.8	147.4	87.4	3.861	2.289	1.971	3.976	1.959	1.162	2.017	0.971	0.576	0.593
	NCLN	NP_064555.2	nicalin isoform 1 precursor [Homo sapiens]	2	4	55.6	63.8	126.4	127	127.3	2.284	2.291	1.147	2.274	1.991	1.997	1.982	1.005	1.008	1.003
	NCOA5	NP_066018.1	nuclear receptor coactivator 5 isoform 1 [Homo sapiens]	5	11	69.4	78.4	107	120	125.2	1.729	1.803	1.129	1.542	1.531	1.597	1.365	1.121	1.17	1.043
	NDUFA10	NP_001308948.1	NADH dehydrogenase [ubiquinone] 1 alpha subcomplex subunit 10, mitochondrial isoform 2 precursor [Homo sapiens]	1	2	78.3	66.2	115.8	113.5	126.3	1.45	1.614	0.845	1.479	1.715	1.909	1.75	0.98	1.091	1.113
	NDUFA11	NP_001180304.1	NADH dehydrogenase [ubiquinone] 1 alpha subcomplex subunit 11 isoform 2 [Homo sapiens]	2	16	75.7	77.1	125.6	116.7	105	1.541	1.386	1.018	1.659	1.513	1.362	1.629	0.929	0.836	0.9
	NDUFA13	NP_057049.5	NADH dehydrogenase [ubiquinone] 1 alpha subcomplex subunit 13 [Homo sapiens]	2	15	65.9	73.7	132.7	97.8	129.8	1.485	1.97	1.119	2.015	1.327	1.76	1.8	0.737	0.978	1.327
	NDUFA4	NP_002480.1	cytochrome c oxidase subunit NDUFA4 [Homo sapiens]	3	37	75.2	77.3	112.6	116.5	118.4	1.549	1.574	1.028	1.497	1.507	1.531	1.457	1.034	1.051	1.016
	NDUFA5	NP_001278233.1	NADH dehydrogenase [ubiquinone] 1 alpha subcomplex subunit 5 isoform 6 [Homo sapiens]	3	28	66.1	67.4	114.7	121.7	130.2	1.841	1.97	1.02	1.736	1.805	1.931	1.702	1.061	1.135	1.07
	NDUFA6	NP_002481.2	NADH dehydrogenase [ubiquinone] 1 alpha subcomplex subunit 6 [Homo sapiens]	1	5
	NDUFA9	NP_004993.1	NADH dehydrogenase [ubiquinone] 1 alpha subcomplex subunit 9, mitochondrial precursor [Homo sapiens]	4	14	45.6	73.6	97.1	102.8	180.9	2.256	3.969	1.614	2.13	1.397	2.459	1.319	1.059	1.864	1.76
	NDUFAF4	NP_054884.1	NADH dehydrogenase [ubiquinone] 1 alpha subcomplex assembly factor 4 [Homo sapiens]	1	8	74.7	66.8	109.4	118.8	130.3	1.589	1.744	0.894	1.464	1.778	1.951	1.638	1.086	1.191	1.097
	NDUFS1	NP_001186913.1	NADH-ubiquinone oxidoreductase 75 kDa subunit, mitochondrial isoform 5 [Homo sapiens]	2	3	56.4	70.9	114	114.8	143.9	2.036	2.551	1.257	2.022	1.62	2.03	1.609	1.007	1.262	1.253
	NDUFS2	NP_004541.1	NADH dehydrogenase [ubiquinone] iron-sulfur protein 2, mitochondrial isoform 1 precursor [Homo sapiens]	6	16	58.8	72.4	112	121.6	135.3	2.068	2.301	1.231	1.904	1.68	1.869	1.547	1.086	1.209	1.113
	NDUFS3	NP_004542.1	NADH dehydrogenase [ubiquinone] iron-sulfur protein 3, mitochondrial precursor [Homo sapiens]	8	33	63.6	68.6	110.6	123.5	133.6	1.941	2.099	1.078	1.739	1.8	1.947	1.612	1.116	1.207	1.082
	NDUFS8	NP_002487.1	NADH dehydrogenase [ubiquinone] iron-sulfur protein 8, mitochondrial precursor [Homo sapiens]	1	4	56.6	61.9	110.9	133.5	137.1	2.357	2.421	1.092	1.959	2.158	2.216	1.793	1.203	1.236	1.027
	NDUFV1	NP_009034.2	NADH dehydrogenase [ubiquinone] flavoprotein 1, mitochondrial isoform 1 precursor [Homo sapiens]	2	4	52.5	72.2	108	119.6	147.7	2.279	2.813	1.376	2.058	1.657	2.045	1.496	1.108	1.367	1.234
	NEK1	NP_001186326.1	serine/threonine-protein kinase Nek1 isoform 1 [Homo sapiens]	1	1
	NEK2	NP_002488.1	serine/threonine-protein kinase Nek2 isoform 1 [Homo sapiens]	1	2	83.6	78.8	113.3	100.2	124.1	1.199	1.484	0.943	1.355	1.272	1.574	1.437	0.885	1.095	1.238
	NEK9	NP_001316166.1	serine/threonine-protein kinase Nek9 isoform 1 [Homo sapiens]	3	4	82.7	78.9	115.4	107.3	115.7	1.298	1.4	0.955	1.396	1.36	1.467	1.463	0.929	1.003	1.079
	NEMF	NP_004704.2	nuclear export mediator factor NEMF isoform 1 [Homo sapiens]	1	1
	NIPSNAP1	NP_003625.2	protein NipSnap homolog 1 isoform 1 [Homo sapiens]	7	33	76.5	76	108.4	114.7	124.5	1.499	1.628	0.994	1.417	1.509	1.638	1.426	1.058	1.148	1.086
	NKRF	NP_001166958.1	NF-kappa-B-repressing factor isoform 1 [Homo sapiens]	11	15	57.8	75.2	121.7	122.5	122.7	2.119	2.124	1.302	2.107	1.628	1.632	1.618	1.006	1.008	1.002
	NME3	NP_002504.2	nucleoside diphosphate kinase 3 precursor [Homo sapiens]	1	4	58	67.7	118.9	133.1	122.4	2.296	2.112	1.167	2.052	1.967	1.809	1.757	1.119	1.029	0.92
	NOC2L	NP_056473.2	nucleolar complex protein 2 homolog [Homo sapiens]	2	3	58.7	75.9	113.8	113	138.7	1.925	2.364	1.294	1.939	1.488	1.827	1.498	0.993	1.219	1.228
	NOC3L	NP_071896.8	nucleolar complex protein 3 homolog [Homo sapiens]	2	3	41.7	61.3	127.3	130.2	139.5	3.122	3.343	1.469	3.052	2.125	2.276	2.078	1.023	1.095	1.071
	NOC4L	NP_076983.1	nucleolar complex protein 4 homolog [Homo sapiens]	6	14	58.6	71.4	118.1	121.6	130.4	2.075	2.225	1.218	2.016	1.703	1.826	1.655	1.029	1.104	1.072
	NOL10	NP_079170.2	nucleolar protein 10 isoform 1 [Homo sapiens]	3	5	59.4	76.5	124.1	119	121.1	2.003	2.038	1.289	2.089	1.554	1.582	1.621	0.959	0.976	1.018
	NOL6	NP_075068.2	nucleolar protein 6 alpha isoform [Homo sapiens]	1	1	65.6	67.1	124.5	117.8	125	1.797	1.906	1.023	1.898	1.756	1.863	1.855	0.947	1.004	1.061
	NOL7	NP_001304653.1	nucleolar protein 7 [Homo sapiens]	1	3	62.5	68.7	120.1	124.2	124.4	1.986	1.99	1.098	1.92	1.809	1.812	1.749	1.034	1.036	1.002
	NOL9	NP_078930.3	polynucleotide 5'-hydroxyl-kinase NOL9 [Homo sapiens]	1	2	63.4	77	109.6	129.4	120.6	2.041	1.903	1.215	1.728	1.679	1.565	1.422	1.181	1.101	0.932
	NOLC1	XP_005270330.1	PREDICTED: nucleolar and coiled-body phosphoprotein 1 isoform X1 [Homo sapiens]	1	8
	NOLC1	NP_001271317.1	nucleolar and coiled-body phosphoprotein 1 isoform 1 [Homo sapiens]	1	8	92.8	76.7	119.1	105.7	105.7	1.139	1.139	0.827	1.283	1.378	1.378	1.552	0.887	0.887	1
	NOM1	NP_001340295.1	nucleolar MIF4G domain-containing protein 1 isoform 2 [Homo sapiens]	1	2	42.2	67.7	112.3	139.4	138.5	3.306	3.284	1.604	2.664	2.06	2.047	1.66	1.241	1.232	0.993
	NOP10	NP_061118.1	H/ACA ribonucleoprotein complex subunit 3 [Homo sapiens]	1	20	73.2	64.8	138.9	107.9	115.2	1.473	1.572	0.885	1.896	1.665	1.776	2.142	0.777	0.829	1.067
	NOP14	NP_001278907.1	nucleolar protein 14 isoform 1 [Homo sapiens]	3	4	63.1	67.1	124.2	119.3	126.3	1.891	2.002	1.064	1.968	1.778	1.882	1.85	0.961	1.017	1.059
	NOP16	NP_057475.2	nucleolar protein 16 isoform 3 [Homo sapiens]	2	12	30.9	26.6	156.4	138.6	147.5	4.489	4.777	0.862	5.064	5.21	5.543	5.877	0.887	0.943	1.064
	NOP2	NP_001245238.1	probable 28S rRNA (cytosine(4447)-C(5))-methyltransferase isoform 3 [Homo sapiens]	3	3	46.7	66.3	147.5	117.1	122.3	2.508	2.619	1.419	3.158	1.767	1.846	2.225	0.794	0.829	1.044
	NOP56	NP_006383.2	nucleolar protein 56 [Homo sapiens]	13	23	52	74.4	124.2	122.4	127	2.353	2.443	1.431	2.388	1.644	1.707	1.668	0.986	1.023	1.038
	NOP58	NP_057018.1	nucleolar protein 58 [Homo sapiens]	4	9	55	75.6	120.9	125.6	122.9	2.285	2.235	1.374	2.198	1.663	1.627	1.6	1.039	1.017	0.978
	NOS1AP	NP_055512.1	carboxyl-terminal PDZ ligand of neuronal nitric oxide synthase protein isoform 1 [Homo sapiens]	3	5	83.9	97.4	98.5	107.1	113.1	1.277	1.347	1.161	1.174	1.1	1.161	1.011	1.088	1.148	1.055
	NOTCH2	NP_077719.2	neurogenic locus notch homolog protein 2 isoform 1 preproprotein [Homo sapiens]	1	0
	NPLOC4	XP_011523281.1	PREDICTED: nuclear protein localization protein 4 homolog isoform X1 [Homo sapiens]	2	5	57.1	70	125.4	127.7	119.8	2.237	2.098	1.227	2.196	1.824	1.71	1.79	1.019	0.955	0.938
	NPM1	NP_001341935.1	nucleophosmin isoform 1 [Homo sapiens]	6	28	66.3	76.3	128.8	113.8	114.8	1.718	1.732	1.152	1.944	1.491	1.503	1.687	0.884	0.891	1.008
	NR2F1	NP_005645.1	COUP transcription factor 1 [Homo sapiens]	2	5	45.9	82.2	125.9	139.8	106.3	3.047	2.316	1.791	2.744	1.702	1.294	1.532	1.111	0.844	0.76
	NSF	NP_006169.2	vesicle-fusing ATPase [Homo sapiens]	1	1	75.1	87.1	103.2	85.7	149	1.142	1.985	1.16	1.375	0.984	1.711	1.186	0.83	1.443	1.739
	NSMCE1	XP_011544063.1	PREDICTED: non-structural maintenance of chromosomes element 1 homolog isoform X1 [Homo sapiens]	1	3
	NSUN2	NP_060225.4	tRNA (cytosine(34)-C(5))-methyltransferase isoform 1 [Homo sapiens]	1	2	72	83.9	113.4	124.6	106.1	1.732	1.475	1.167	1.576	1.484	1.264	1.351	1.099	0.935	0.852
	NSUN5	NP_001161819.1	probable 28S rRNA (cytosine-C(5))-methyltransferase isoform 3 [Homo sapiens]	1	2	48.4	88	162	105.6	96	2.182	1.985	1.818	3.348	1.2	1.092	1.842	0.652	0.593	0.91
	NT5DC2	NP_001127703.1	5'-nucleotidase domain-containing protein 2 isoform 1 [Homo sapiens]	2	4	69.4	59	129.3	126.6	115.6	1.823	1.665	0.849	1.862	2.147	1.96	2.193	0.979	0.894	0.913
	NUBP2	NP_036357.1	cytosolic Fe-S cluster assembly factor NUBP2 isoform 1 [Homo sapiens]	2	13	71.7	79.1	105.8	120.1	123.4	1.675	1.722	1.103	1.475	1.518	1.561	1.337	1.135	1.167	1.028
	NUDC	XP_016855583.1	PREDICTED: nuclear migration protein nudC isoform X1 [Homo sapiens]	1	2	55.5	57.2	110.9	141.7	134.7	2.556	2.429	1.032	2	2.477	2.354	1.938	1.278	1.214	0.95
	NUFIP1	NP_036477.2	nuclear fragile X mental retardation-interacting protein 1 [Homo sapiens]	1	1
	NUMA1	XP_011543366.1	PREDICTED: nuclear mitotic apparatus protein 1 isoform X1 [Homo sapiens]	7	5	51.4	65.9	112.2	125	145.5	2.43	2.83	1.281	2.181	1.896	2.209	1.702	1.114	1.298	1.165
	NUP107	NP_065134.1	nuclear pore complex protein Nup107 isoform 1 [Homo sapiens]	8	10	73.1	74.5	109.1	119.7	123.7	1.638	1.692	1.019	1.492	1.608	1.661	1.465	1.098	1.134	1.033
	NUP133	NP_060700.2	nuclear pore complex protein Nup133 [Homo sapiens]	7	8	82.9	80.9	109.1	109.5	117.6	1.322	1.419	0.976	1.317	1.355	1.454	1.35	1.004	1.078	1.074
	NUP153	NP_001265138.1	nuclear pore complex protein Nup153 isoform 1 [Homo sapiens]	4	2	47.9	64.7	125	124.9	137.6	2.61	2.875	1.352	2.612	1.931	2.127	1.932	0.999	1.101	1.102
	NUP155	NP_705618.1	nuclear pore complex protein Nup155 isoform 1 [Homo sapiens]	2	1	77.8	83.4	110.8	111.9	116.1	1.439	1.493	1.072	1.424	1.342	1.393	1.329	1.01	1.048	1.038
	NUP160	NP_056046.1	nuclear pore complex protein Nup160 isoform 1 [Homo sapiens]	5	4	62.1	77.7	127.9	110.1	122.2	1.774	1.968	1.251	2.06	1.418	1.573	1.647	0.861	0.955	1.11
	NUP205	NP_055950.1	nuclear pore complex protein Nup205 isoform 1 [Homo sapiens]	6	3	58	79.4	122.2	113.4	127.1	1.956	2.192	1.37	2.107	1.428	1.6	1.538	0.928	1.04	1.12
	NUP210	NP_079199.2	nuclear pore membrane glycoprotein 210 precursor [Homo sapiens]	9	6	66.1	74.2	114.7	119.2	125.7	1.803	1.901	1.122	1.735	1.607	1.694	1.545	1.04	1.096	1.054
	NUP214	XP_005272273.1	PREDICTED: nuclear pore complex protein Nup214 isoform X1 [Homo sapiens]	4	3	78.4	56.2	110.9	121.4	133	1.55	1.698	0.718	1.416	2.159	2.366	1.972	1.094	1.199	1.096
	NUP37	NP_076962.2	nucleoporin Nup37 [Homo sapiens]	1	2
	NUP54	NP_059122.2	nucleoporin p54 isoform 1 [Homo sapiens]	3	6	71.2	85.4	100.4	104.4	138.6	1.467	1.948	1.2	1.41	1.222	1.623	1.175	1.04	1.381	1.328
	NUP62	NP_001180286.1	nuclear pore glycoprotein p62 [Homo sapiens]	3	7	68.2	79.6	121.6	107.2	123.4	1.571	1.808	1.167	1.782	1.347	1.55	1.528	0.882	1.014	1.15
	NUP85	NP_079120.1	nuclear pore complex protein Nup85 isoform 1 [Homo sapiens]	1	2
	NUP93	NP_055484.3	nuclear pore complex protein Nup93 isoform 1 [Homo sapiens]	11	15	68.7	74.1	117.4	118.1	121.7	1.718	1.772	1.079	1.708	1.592	1.642	1.583	1.006	1.037	1.031
	NUP98	NP_057404.2	nuclear pore complex protein Nup98-Nup96 isoform 1 proprotein [Homo sapiens]	8	5	73.6	80.9	113.2	113.2	119	1.537	1.616	1.099	1.537	1.398	1.47	1.398	1	1.052	1.052
	NUPL1; NUP58	NP_054808.1	nucleoporin p58/p45 isoform a [Homo sapiens]	1	1	76	80.3	109.7	118.9	115.1	1.564	1.515	1.057	1.443	1.48	1.434	1.366	1.084	1.05	0.969
	NUPL2	XP_005249649.1	PREDICTED: nucleoporin-like protein 2 isoform X1 [Homo sapiens]	1	2	43.6	73.2	122.6	136.1	124.5	3.124	2.858	1.681	2.814	1.858	1.7	1.674	1.11	1.016	0.915
	NVL	XP_016856867.1	PREDICTED: nuclear valosin-containing protein-like isoform X1 [Homo sapiens]	1	1	91.9	71	112.4	117.3	107.5	1.276	1.169	0.772	1.223	1.653	1.514	1.584	1.044	0.956	0.916
	OR11A1	NP_039225.1	olfactory receptor 11A1 [Homo sapiens]	1	2	59.7	79.6	106.4	127.9	126.4	2.14	2.116	1.332	1.781	1.607	1.589	1.337	1.202	1.188	0.989
	ORC2	XP_011509555.1	PREDICTED: origin recognition complex subunit 2 isoform X1 [Homo sapiens]	1	1	58	103.3	109.3	138.7	90.7	2.391	1.563	1.782	1.885	1.342	0.877	1.058	1.268	0.829	0.654
	ORC3	NP_862820.1	origin recognition complex subunit 3 isoform 1 [Homo sapiens]	3	7	55	80.7	104.1	126	134.2	2.289	2.439	1.466	1.892	1.562	1.664	1.291	1.21	1.289	1.065
	ORC5	NP_002544.1	origin recognition complex subunit 5 isoform 1 [Homo sapiens]	2	4	40	68.1	119.7	135.7	136.4	3.39	3.407	1.7	2.99	1.994	2.004	1.759	1.134	1.139	1.005
	OSBP	NP_002547.1	oxysterol-binding protein 1 [Homo sapiens]	2	2	56.8	62.9	125.5	127.3	127.6	2.242	2.247	1.107	2.209	2.025	2.029	1.995	1.015	1.017	1.002
	OSBPL3	NP_056365.1	oxysterol-binding protein-related protein 3 isoform a [Homo sapiens]	3	5	57	94.4	130.5	110.7	107.4	1.943	1.886	1.658	2.291	1.172	1.137	1.382	0.848	0.823	0.971
	OSBPL6	XP_016858754.1	PREDICTED: oxysterol-binding protein-related protein 6 isoform X1 [Homo sapiens]	2	4	63.8	76	115.5	113.3	131.4	1.777	2.062	1.192	1.812	1.491	1.73	1.52	0.981	1.138	1.16
	OSBPL8	XP_016874257.1	PREDICTED: oxysterol-binding protein-related protein 8 isoform X4 [Homo sapiens]	2	3	77.7	81.4	111.8	109.3	119.8	1.407	1.542	1.048	1.44	1.343	1.471	1.374	0.977	1.071	1.096
	OSBPL9	XP_011538901.1	PREDICTED: oxysterol-binding protein-related protein 9 isoform X1 [Homo sapiens]	2	3	46.9	60.6	137.5	134.4	120.6	2.867	2.573	1.293	2.933	2.216	1.99	2.268	0.977	0.877	0.898
	OSTC	NP_001254747.1	oligosaccharyltransferase complex subunit OSTC isoform 3 [Homo sapiens]	1	7	52.4	85	115	124	123.6	2.364	2.357	1.62	2.194	1.459	1.455	1.354	1.078	1.074	0.997
	P4HA1	NP_000908.2	prolyl 4-hydroxylase subunit alpha-1 isoform 1 precursor [Homo sapiens]	3	8	65.8	91.5	96.8	124.8	121	1.897	1.839	1.391	1.471	1.364	1.322	1.058	1.289	1.25	0.97
	P4HB	NP_000909.2	protein disulfide-isomerase precursor [Homo sapiens]	1	2	64.2	61.6	125.1	135.9	113.2	2.116	1.763	0.96	1.948	2.205	1.837	2.03	1.086	0.905	0.833
	PABPC1	NP_002559.2	polyadenylate-binding protein 1 [Homo sapiens]	16	36	50.5	75.2	131.4	122.6	120.4	2.431	2.386	1.49	2.603	1.632	1.602	1.748	0.934	0.917	0.982
	PABPC4	NP_001129125.1	polyadenylate-binding protein 4 isoform 1 [Homo sapiens]	14	36	49.9	72.7	131.3	123.9	122.2	2.484	2.449	1.456	2.63	1.705	1.681	1.806	0.944	0.931	0.986
	PAF1	NP_061961.2	RNA polymerase II-associated factor 1 homolog isoform 1 [Homo sapiens]	5	10	79.9	83.7	110.8	108.9	116.7	1.363	1.46	1.047	1.386	1.302	1.395	1.324	0.983	1.053	1.072
	PAICS	NP_001072993.1	multifunctional protein ADE2 isoform 1 [Homo sapiens]	1	2	72.4	62.8	121.6	142.1	101.1	1.962	1.396	0.868	1.679	2.261	1.609	1.935	1.169	0.831	0.712
	PALLD	XP_011530070.1	PREDICTED: palladin isoform X1 [Homo sapiens]	2	1	78.5	73	108.8	109.9	129.9	1.4	1.656	0.93	1.386	1.506	1.781	1.491	1.01	1.194	1.182
	PANK4	NP_060686.2	pantothenate kinase 4 [Homo sapiens]	2	2	68.9	66.2	108.8	122.5	133.7	1.777	1.94	0.96	1.578	1.85	2.019	1.643	1.126	1.229	1.091
	PAPD4	NP_001336479.1	poly(A) RNA polymerase GLD2 isoform 5 [Homo sapiens]	1	2
	PAPOLA	NP_116021.2	poly(A) polymerase alpha isoform 1 [Homo sapiens]	2	3	66.6	76.7	114.7	114.2	127.9	1.715	1.921	1.153	1.723	1.487	1.666	1.494	0.995	1.115	1.12
	PARG; BPHL	NP_003622.2	poly(ADP-ribose) glycohydrolase isoform a [Homo sapiens]	1	1	56.1	90.5	113.9	114.8	124.6	2.044	2.22	1.612	2.029	1.268	1.377	1.259	1.007	1.094	1.086
	PARP1	NP_001609.2	poly [ADP-ribose] polymerase 1 [Homo sapiens]	6	6	65.8	71.1	121.5	129.6	112	1.969	1.702	1.081	1.846	1.821	1.574	1.708	1.066	0.922	0.864
	PARS2	NP_689481.2	probable proline--tRNA ligase, mitochondrial precursor [Homo sapiens]	1	2	62.9	72.7	112.1	132.5	119.8	2.106	1.904	1.157	1.783	1.821	1.646	1.541	1.181	1.068	0.904
	PATZ1	NP_055138.2	POZ-, AT hook-, and zinc finger-containing protein 1 long C isoform [Homo sapiens]	2	3	46.8	81.2	129.7	116	126.3	2.48	2.701	1.737	2.773	1.428	1.555	1.597	0.894	0.974	1.089
	PAXIP1	NP_031375.3	PAX-interacting protein 1 [Homo sapiens]	1	1
	PBRM1	XP_016862217.1	PREDICTED: protein polybromo-1 isoform X1 [Homo sapiens]	3	2	68.9	71.8	122.8	116.4	120.1	1.689	1.743	1.041	1.781	1.623	1.674	1.711	0.949	0.979	1.032
	PC	NP_000911.2	pyruvate carboxylase, mitochondrial precursor [Homo sapiens]	2	2	91.6	79.4	108.2	123.9	96.9	1.352	1.057	0.867	1.181	1.56	1.22	1.363	1.145	0.895	0.782
	PCBP1	NP_006187.2	poly(rC)-binding protein 1 [Homo sapiens]	2	6	83.9	85.1	114.4	108.3	108.2	1.291	1.29	1.014	1.364	1.272	1.272	1.345	0.946	0.946	1
	PCK2	NP_004554.3	phosphoenolpyruvate carboxykinase [GTP], mitochondrial isoform 1 precursor [Homo sapiens]	2	4	64.5	78	126.4	114.1	117	1.77	1.816	1.211	1.961	1.462	1.5	1.62	0.903	0.926	1.026
	PCMT1	NP_001238978.1	protein-L-isoaspartate(D-aspartate) O-methyltransferase isoform 2 [Homo sapiens]	1	3	101.2	86.4	91.3	113.9	107.2	1.125	1.059	0.854	0.902	1.318	1.24	1.056	1.248	1.174	0.941
	PCNA	NP_872590.1	proliferating cell nuclear antigen [Homo sapiens]	2	6	73	74.5	111.5	118.3	122.8	1.622	1.683	1.021	1.528	1.589	1.649	1.497	1.061	1.102	1.038
	PCNT	XP_011527896.1	PREDICTED: pericentrin isoform X1 [Homo sapiens]	2	1	97.1	90.5	101.6	106.6	104.1	1.099	1.073	0.933	1.047	1.178	1.15	1.123	1.049	1.024	0.977
	PDCD11	XP_011537840.1	PREDICTED: protein RRP5 homolog isoform X1 [Homo sapiens]	3	2	52.9	79.3	121.3	122.1	124.4	2.306	2.35	1.497	2.292	1.54	1.57	1.531	1.006	1.025	1.019
	PDIA6	NP_001269633.1	protein disulfide-isomerase A6 isoform a [Homo sapiens]	2	5	58.2	84.3	103	119.8	134.7	2.058	2.314	1.449	1.769	1.42	1.597	1.221	1.163	1.308	1.125
	PDS5B	XP_016875938.1	PREDICTED: sister chromatid cohesion protein PDS5 homolog B isoform X1 [Homo sapiens]	5	3	49.8	76.8	138.9	120.1	114.3	2.413	2.297	1.543	2.791	1.564	1.489	1.809	0.865	0.823	0.952
	PELO	NP_057030.3	protein pelota homolog [Homo sapiens]	1	3	71.4	84.6	109.3	115.1	119.6	1.612	1.675	1.184	1.53	1.361	1.414	1.292	1.053	1.094	1.039
	PELP1	NP_055204.3	proline-, glutamic acid- and leucine-rich protein 1 isoform 1 [Homo sapiens]	4	4	78.8	70.9	112.3	115.3	122.8	1.464	1.56	0.9	1.426	1.627	1.733	1.585	1.027	1.094	1.065
	PES1	NP_055118.1	pescadillo homolog isoform 1 [Homo sapiens]	3	5	49.3	68	123.9	133.6	125.2	2.708	2.538	1.38	2.512	1.963	1.839	1.821	1.078	1.01	0.937
	PFKL	NP_001002021.2	ATP-dependent 6-phosphofructokinase, liver type isoform a [Homo sapiens]	11	20	58.5	66.2	117.1	124.9	133.3	2.133	2.277	1.13	2.001	1.888	2.015	1.77	1.066	1.138	1.067
	PFKP	XP_005252522.1	PREDICTED: ATP-dependent 6-phosphofructokinase, platelet type isoform X1 [Homo sapiens]	8	13	48.7	60.7	127.7	127.7	135.2	2.621	2.775	1.247	2.62	2.102	2.225	2.101	1	1.059	1.059
	PGAM5	NP_001164015.1	serine/threonine-protein phosphatase PGAM5, mitochondrial isoform 2 [Homo sapiens]	1	25
	PGAM5	NP_001164014.1	serine/threonine-protein phosphatase PGAM5, mitochondrial isoform 1 [Homo sapiens]	1	25	81.2	82.9	123.9	97.7	114.3	1.204	1.409	1.022	1.526	1.179	1.379	1.494	0.789	0.923	1.17
	PHB	NP_001268644.1	prohibitin isoform 1 [Homo sapiens]	4	21	76.1	74.8	110.5	115.4	123.1	1.516	1.616	0.983	1.451	1.543	1.645	1.477	1.045	1.113	1.066
	PHB2	NP_001138303.1	prohibitin-2 isoform 1 [Homo sapiens]	14	58	63.3	75.1	115.3	122.2	124.1	1.931	1.961	1.186	1.822	1.628	1.654	1.536	1.06	1.076	1.016
	PHC2	XP_016856004.1	PREDICTED: polyhomeotic-like protein 2 isoform X1 [Homo sapiens]	1	1
	PHF3	XP_011533950.1	PREDICTED: PHD finger protein 3 isoform X1 [Homo sapiens]	1	0	68.7	83	118.7	116	113.5	1.69	1.653	1.209	1.729	1.397	1.367	1.43	0.977	0.956	0.979
	PHF5A	NP_116147.1	PHD finger-like domain-containing protein 5A [Homo sapiens]	1	6
	PHF6	NP_001015877.1	PHD finger protein 6 isoform 1 [Homo sapiens]	1	5	61.1	91.4	100.3	99	148.3	1.62	2.428	1.497	1.642	1.082	1.621	1.096	0.987	1.479	1.498
	PHGDH	XP_011539528.1	PREDICTED: D-3-phosphoglycerate dehydrogenase isoform X1 [Homo sapiens]	12	22	71.6	72.6	114.5	121.2	120.1	1.693	1.677	1.014	1.6	1.67	1.654	1.578	1.058	1.049	0.991
	PICALM	XP_005274379.1	PREDICTED: phosphatidylinositol-binding clathrin assembly protein isoform X1 [Homo sapiens]	3	5	41.9	47.9	108.2	128.6	173.4	3.069	4.139	1.144	2.582	2.682	3.616	2.256	1.189	1.603	1.348
	PIGA	NP_002632.1	phosphatidylinositol N-acetylglucosaminyltransferase subunit A isoform 1 [Homo sapiens]	1	2
	PIK3C2A	NP_001308307.1	phosphatidylinositol 4-phosphate 3-kinase C2 domain-containing subunit alpha isoform 1 [Homo sapiens]	1	1	50.1	85.1	107.7	125.9	131.2	2.512	2.618	1.699	2.15	1.478	1.541	1.266	1.168	1.217	1.042
	PIK3R4	NP_055417.1	phosphoinositide 3-kinase regulatory subunit 4 [Homo sapiens]	2	2	71	71.4	117.3	122.2	118	1.721	1.662	1.005	1.651	1.712	1.653	1.642	1.042	1.007	0.966
	PKD1	XP_011520830.1	PREDICTED: polycystin-1 isoform X1 [Homo sapiens]	1	0	56.8	60.2	111.7	114.1	157.2	2.008	2.766	1.058	1.965	1.897	2.614	1.856	1.022	1.408	1.378
	PKM	NP_001193725.1	pyruvate kinase PKM isoform c [Homo sapiens]	3	5	50.7	66.2	118.6	139.3	125.1	2.747	2.467	1.304	2.339	2.106	1.891	1.793	1.175	1.055	0.898
	PKP2	NP_004563.2	plakophilin-2 isoform 2b [Homo sapiens]	2	2
	PKP4	NP_003619.2	plakophilin-4 isoform a [Homo sapiens]	1	1
	PLAA	NP_001026859.1	phospholipase A-2-activating protein isoform 1 [Homo sapiens]	1	1	82	92.7	127.5	105.2	92.7	1.283	1.13	1.13	1.554	1.135	1	1.375	0.825	0.727	0.881
	PLEC	XP_005251033.1	PREDICTED: plectin isoform X3 [Homo sapiens]	5	1	80.7	72.2	115	108.9	123.3	1.349	1.528	0.894	1.425	1.509	1.709	1.594	0.947	1.072	1.132
	PLRG1	NP_002660.1	pleiotropic regulator 1 isoform 1 [Homo sapiens]	3	4	64.1	84.1	115.8	120.4	115.5	1.877	1.801	1.311	1.806	1.431	1.374	1.377	1.04	0.998	0.96
	PML	NP_150241.2	protein PML isoform 1 [Homo sapiens]	1	1	83.2	88.8	106.7	99.3	122.1	1.193	1.467	1.067	1.281	1.118	1.375	1.201	0.931	1.145	1.23
	PNISR	NP_001309342.1	arginine/serine-rich protein PNISR isoform b [Homo sapiens]	1	1	68.2	102.6	107.1	122.6	99.4	1.798	1.458	1.504	1.57	1.196	0.969	1.044	1.145	0.928	0.811
	PNN	NP_002678.2	pinin [Homo sapiens]	16	20	61.7	84.2	117	117.8	119.4	1.911	1.936	1.365	1.898	1.4	1.418	1.39	1.007	1.02	1.013
	PNPLA6	NP_001159583.1	neuropathy target esterase isoform a [Homo sapiens]	1	1	55.9	80	114.8	125.1	124.3	2.237	2.222	1.43	2.053	1.564	1.554	1.436	1.089	1.082	0.994
	POGZ	XP_016856233.1	PREDICTED: pogo transposable element with ZNF domain isoform X1 [Homo sapiens]	4	2	62.9	77.4	122.3	122.2	115.2	1.941	1.831	1.229	1.944	1.579	1.489	1.581	0.999	0.942	0.943
	POLA1	NP_001317289.1	DNA polymerase alpha catalytic subunit isoform 1 [Homo sapiens]	1	1	87.2	77.1	111.7	126.1	98	1.446	1.124	0.884	1.281	1.636	1.271	1.449	1.129	0.877	0.777
	POLD1	NP_001295561.1	DNA polymerase delta catalytic subunit 2 [Homo sapiens]	10	9	76.6	82.5	114.6	108.9	117.3	1.422	1.53	1.077	1.496	1.32	1.421	1.389	0.95	1.023	1.077
	POLE	XP_011533097.1	PREDICTED: DNA polymerase epsilon catalytic subunit A isoform X1 [Homo sapiens]	1	1	59.2	58.8	121.6	117.5	143	1.986	2.418	0.993	2.055	2	2.434	2.069	0.967	1.177	1.217
	POLR1C	NP_976035.1	DNA-directed RNA polymerases I and III subunit RPAC1 isoform 1 [Homo sapiens]	1	3
	POLR1E	XP_005251604.1	PREDICTED: DNA-directed RNA polymerase I subunit RPA49 isoform X1 [Homo sapiens]	3	5	60.1	84.1	120	118.8	116.9	1.977	1.945	1.399	1.996	1.413	1.391	1.427	0.99	0.974	0.984
	POLR2A	NP_000928.1	DNA-directed RNA polymerase II subunit RPB1 [Homo sapiens]	11	6	82.2	80.2	109.1	112.5	116	1.368	1.411	0.976	1.327	1.402	1.445	1.359	1.031	1.063	1.031
	POLR2B	NP_000929.1	DNA-directed RNA polymerase II subunit RPB2 isoform 1 [Homo sapiens]	8	6	79	74.8	108.3	116.2	121.8	1.471	1.542	0.947	1.371	1.553	1.628	1.448	1.073	1.125	1.048
	POLR2F	NP_068809.1	DNA-directed RNA polymerases I, II, and III subunit RPABC2 isoform 1 [Homo sapiens]	1	6	57.4	70.3	118	120.1	134.2	2.093	2.34	1.225	2.057	1.708	1.909	1.679	1.017	1.137	1.118
	POLR2H	NP_006223.2	DNA-directed RNA polymerases I, II, and III subunit RPABC3 isoform 2 [Homo sapiens]	2	18	65	82.8	116.7	113.9	121.6	1.753	1.871	1.274	1.796	1.376	1.469	1.41	0.976	1.042	1.067
	POLR2K	NP_005025.1	DNA-directed RNA polymerases I, II, and III subunit RPABC4 [Homo sapiens]	1	12	76.5	80.6	108.4	116.3	118.3	1.52	1.546	1.053	1.416	1.443	1.468	1.345	1.073	1.092	1.017
	POLR2L	NP_066951.1	DNA-directed RNA polymerases I, II, and III subunit RPABC5 [Homo sapiens]	1	13	66.3	77.8	114.7	124.1	117.2	1.872	1.768	1.174	1.731	1.595	1.506	1.475	1.081	1.021	0.944
	POLR3A	NP_008986.2	DNA-directed RNA polymerase III subunit RPC1 [Homo sapiens]	2	2	62.1	69.1	114.3	130.2	124.4	2.099	2.004	1.113	1.842	1.886	1.801	1.655	1.139	1.088	0.955
	POLRMT	XP_005259637.2	PREDICTED: DNA-directed RNA polymerase, mitochondrial isoform X1 [Homo sapiens]	5	6	64.6	81	126.4	107	121	1.658	1.874	1.256	1.958	1.32	1.493	1.56	0.846	0.957	1.131
	POM121	XP_005250783.1	PREDICTED: nuclear envelope pore membrane protein POM 121 isoform X1 [Homo sapiens]	1	1	60.5	71.4	125.1	121.6	121.4	2.009	2.006	1.181	2.068	1.702	1.699	1.752	0.972	0.97	0.998
	POR	NP_000932.3	NADPH--cytochrome P450 reductase [Homo sapiens]	1	1	69.9	97.9	103.9	120	108.3	1.715	1.549	1.399	1.486	1.226	1.107	1.062	1.154	1.042	0.903
	PPAN-P2RY11	NP_001035754.1	PPAN-P2RY11 protein isoform 1 [Homo sapiens]	1	2	59	65.5	138.1	107.3	130.1	1.819	2.204	1.109	2.34	1.639	1.986	2.109	0.777	0.942	1.212
	PPFIA4	XP_006711649.1	PREDICTED: liprin-alpha-4 isoform X1 [Homo sapiens]	1	1	59	76.1	114.3	111.5	139.1	1.89	2.359	1.29	1.938	1.465	1.829	1.503	0.975	1.217	1.248
	PPHLN1	NP_958923.1	periphilin-1 isoform 2 [Homo sapiens]	3	9	76.3	91.1	99.9	109.9	122.7	1.441	1.608	1.194	1.309	1.206	1.346	1.096	1.1	1.228	1.116
	PPIE	NP_001181936.1	peptidyl-prolyl cis-trans isomerase E isoform 4 [Homo sapiens]	1	3
	PPIG	NP_004783.2	peptidyl-prolyl cis-trans isomerase G [Homo sapiens]	2	3	65.9	85.3	114.2	113.1	121.5	1.716	1.843	1.294	1.732	1.326	1.424	1.339	0.991	1.064	1.074
	PPIL1	NP_057143.1	peptidyl-prolyl cis-trans isomerase-like 1 [Homo sapiens]	2	11	83.6	95.5	100.7	106.2	113.9	1.269	1.362	1.142	1.204	1.111	1.193	1.054	1.054	1.131	1.073
	PPIL4	NP_624311.1	peptidyl-prolyl cis-trans isomerase-like 4 [Homo sapiens]	3	8	77.3	98.6	103.9	105.1	115.1	1.359	1.489	1.275	1.344	1.066	1.168	1.054	1.012	1.108	1.095
	PPM1G	NP_817092.1	protein phosphatase 1G [Homo sapiens]	1	1
	PPP1R10	NP_002705.2	serine/threonine-protein phosphatase 1 regulatory subunit 10 [Homo sapiens]	1	1	50.8	68.4	112	132.3	136.5	2.602	2.684	1.346	2.203	1.933	1.994	1.637	1.181	1.218	1.032
	PPP2CB	NP_001009552.1	serine/threonine-protein phosphatase 2A catalytic subunit beta isoform [Homo sapiens]	1	4	80.3	85	102.5	105.1	127.2	1.309	1.584	1.059	1.276	1.237	1.496	1.206	1.026	1.241	1.21
	PPP2R1A	NP_055040.2	serine/threonine-protein phosphatase 2A 65 kDa regulatory subunit A alpha isoform [Homo sapiens]	2	5	85.3	84.7	103	125.5	101.5	1.472	1.19	0.994	1.209	1.481	1.198	1.216	1.218	0.985	0.808
	PPP2R2B	NP_858061.2	serine/threonine-protein phosphatase 2A 55 kDa regulatory subunit B beta isoform isoform e [Homo sapiens]	1	3
	PPP6C	NP_001116827.1	serine/threonine-protein phosphatase 6 catalytic subunit isoform a [Homo sapiens]	4	15	72.3	72.9	115.1	117.4	122.3	1.623	1.69	1.007	1.592	1.611	1.678	1.58	1.02	1.062	1.041
	PPP6R3	NP_001339285.1	serine/threonine-protein phosphatase 6 regulatory subunit 3 isoform 12 [Homo sapiens]	7	7	77.2	75.6	106.2	115.7	125.3	1.499	1.623	0.979	1.375	1.531	1.657	1.404	1.09	1.18	1.082
	PRDX1	NP_001189360.1	peroxiredoxin-1 [Homo sapiens]	1	12	66.7	76.4	128.1	126.2	102.6	1.89	1.538	1.145	1.919	1.652	1.343	1.677	0.985	0.801	0.813
	PRDX4	XP_016884719.1	PREDICTED: peroxiredoxin-4 isoform X1 [Homo sapiens]	1	7	65.8	79.2	101.5	121.2	132.2	1.842	2.009	1.204	1.543	1.53	1.669	1.282	1.194	1.302	1.091
	PREB	NP_037520.1	prolactin regulatory element-binding protein isoform 1 [Homo sapiens]	2	4	66	77.9	120.4	117.5	118.1	1.781	1.791	1.181	1.825	1.508	1.516	1.545	0.976	0.981	1.005
	PRIM2	XP_016866493.1	PREDICTED: DNA primase large subunit isoform X1 [Homo sapiens]	1	2	71.6	80.4	119.3	97.2	131.6	1.358	1.84	1.123	1.667	1.209	1.637	1.484	0.815	1.104	1.355
	PRKAG1	XP_005269076.1	PREDICTED: 5'-AMP-activated protein kinase subunit gamma-1 isoform X1 [Homo sapiens]	2	7
	PRKD2	NP_001073350.1	serine/threonine-protein kinase D2 isoform A [Homo sapiens]	1	1	54.7	81.4	115.3	119.3	129.2	2.181	2.362	1.487	2.107	1.467	1.588	1.417	1.035	1.121	1.083
	PRKD3	NP_005804.1	serine/threonine-protein kinase D3 [Homo sapiens]	1	2
	PRKDC	NP_008835.5	DNA-dependent protein kinase catalytic subunit isoform 1 [Homo sapiens]	104	27	54.7	73.5	125.1	117.9	128.8	2.156	2.355	1.343	2.288	1.606	1.754	1.703	0.943	1.029	1.092
	PRMT1	NP_001527.3	protein arginine N-methyltransferase 1 isoform 1 [Homo sapiens]	3	10	50.7	70.8	127.2	128.5	122.8	2.535	2.42	1.396	2.508	1.815	1.734	1.796	1.011	0.965	0.955
	PRMT3	NP_005779.1	protein arginine N-methyltransferase 3 isoform 1 [Homo sapiens]	4	10	51.4	61.2	114.4	126.2	146.7	2.455	2.853	1.191	2.226	2.062	2.396	1.869	1.103	1.282	1.162
	PRMT5	NP_006100.2	protein arginine N-methyltransferase 5 isoform a [Homo sapiens]	1	2	65.4	100.6	114.6	93.4	125.9	1.429	1.927	1.539	1.754	0.929	1.252	1.139	0.815	1.099	1.348
	PRPF19	NP_055317.1	pre-mRNA-processing factor 19 [Homo sapiens]	11	24	61.2	84.7	116	117.3	120.8	1.917	1.975	1.385	1.896	1.384	1.426	1.369	1.011	1.042	1.03
	PRPF3	NP_004689.1	U4/U6 small nuclear ribonucleoprotein Prp3 isoform 1 [Homo sapiens]	1	1	54.4	68.6	111.8	124	141.2	2.279	2.595	1.261	2.054	1.807	2.057	1.629	1.11	1.263	1.138
	PRPF31	NP_056444.3	U4/U6 small nuclear ribonucleoprotein Prp31 [Homo sapiens]	1	2	37.3	67.2	105.4	167.9	122.2	4.5	3.275	1.8	2.825	2.5	1.819	1.569	1.593	1.159	0.728
	PRPF38A	XP_011540617.1	PREDICTED: pre-mRNA-splicing factor 38A isoform X1 [Homo sapiens]	2	7	75.7	76.8	117	116.6	113.9	1.54	1.504	1.014	1.546	1.518	1.483	1.524	0.996	0.973	0.976
	PRPF38B	NP_060531.2	pre-mRNA-splicing factor 38B isoform a [Homo sapiens]	5	9	82.8	87.1	106.7	110.7	112.6	1.337	1.36	1.051	1.289	1.272	1.293	1.226	1.037	1.055	1.017
	PRPF4	NP_004688.2	U4/U6 small nuclear ribonucleoprotein Prp4 isoform 1 [Homo sapiens]	1	4
	PRPF40A	XP_005246733.3	PREDICTED: pre-mRNA-processing factor 40 homolog A isoform X2 [Homo sapiens]	10	11	86.7	87.6	109.4	107.5	108.8	1.24	1.255	1.011	1.263	1.227	1.241	1.249	0.982	0.994	1.012
	PRPF4B	NP_003904.3	serine/threonine-protein kinase PRP4 homolog [Homo sapiens]	2	2	81.8	80.3	101.6	107.1	129.1	1.309	1.578	0.982	1.242	1.333	1.607	1.265	1.054	1.271	1.205
	PRPF6	NP_036601.2	pre-mRNA-processing factor 6 [Homo sapiens]	15	15	73.8	74.8	109.8	116.1	125.6	1.573	1.702	1.013	1.488	1.552	1.68	1.468	1.057	1.144	1.082
	PRPF8	NP_006436.3	pre-mRNA-processing-splicing factor 8 [Homo sapiens]	12	6	73.6	81	112.3	112.5	120.6	1.528	1.637	1.099	1.525	1.39	1.489	1.387	1.002	1.073	1.071
	PRPS1	NP_002755.1	ribose-phosphate pyrophosphokinase 1 isoform 1 [Homo sapiens]	2	4	49.5	67	116.9	153.1	113.5	3.092	2.291	1.352	2.359	2.287	1.695	1.745	1.311	0.971	0.741
	PRRC2A	NP_004629.3	protein PRRC2A [Homo sapiens]	3	2	48.6	73.1	128.9	127.4	122	2.621	2.509	1.503	2.652	1.744	1.669	1.765	0.988	0.946	0.957
	PRRC2C	XP_005245072.1	PREDICTED: protein PRRC2C isoform X1 [Homo sapiens]	2	1	39.5	49	119.2	132.8	159.5	3.364	4.04	1.242	3.02	2.707	3.252	2.431	1.114	1.338	1.201
	PSMC1	NP_002793.2	26S proteasome regulatory subunit 4 isoform a [Homo sapiens]	2	6	53	66.6	128.1	123.5	128.8	2.332	2.432	1.257	2.419	1.854	1.934	1.924	0.964	1.005	1.043
	PSMC2	NP_002794.1	26S proteasome regulatory subunit 7 isoform 1 [Homo sapiens]	4	11	62.3	72.8	128.2	117.4	119.3	1.886	1.916	1.168	2.059	1.614	1.64	1.762	0.916	0.931	1.016
	PSMC3	XP_016873515.1	PREDICTED: 26S protease regulatory subunit 6A isoform X1 [Homo sapiens]	1	3
	PSMC4	NP_006494.1	26S proteasome regulatory subunit 6B isoform 1 [Homo sapiens]	1	4
	PSMC5	NP_002796.4	26S proteasome regulatory subunit 8 isoform 1 [Homo sapiens]	2	6	55.9	81.9	113	118.2	131.1	2.115	2.347	1.466	2.022	1.443	1.602	1.38	1.046	1.161	1.11
	PSMD1	NP_002798.2	26S proteasome non-ATPase regulatory subunit 1 isoform 1 [Homo sapiens]	1	1	30	53.1	100.4	118	198.5	3.936	6.624	1.771	3.35	2.223	3.741	1.892	1.175	1.977	1.683
	PSMD2	NP_002799.3	26S proteasome non-ATPase regulatory subunit 2 isoform 1 [Homo sapiens]	4	6	65.1	74.3	104.9	115.5	140.2	1.773	2.154	1.141	1.611	1.554	1.887	1.412	1.101	1.337	1.215
	PSMD3	NP_002800.2	26S proteasome non-ATPase regulatory subunit 3 [Homo sapiens]	1	2	62.4	74.6	127.2	106	129.9	1.699	2.083	1.196	2.04	1.421	1.742	1.706	0.833	1.021	1.226
	PTBP1	XP_005259654.1	PREDICTED: polypyrimidine tract-binding protein 1 isoform X1 [Homo sapiens]	5	17	36.8	65.5	187.6	130.1	80	3.535	2.175	1.779	5.097	1.988	1.223	2.866	0.694	0.427	0.615
	PTBP3	XP_011517567.1	PREDICTED: polypyrimidine tract-binding protein 3 isoform X1 [Homo sapiens]	1	4		69.5	166	135.8	128.7	100	100	100	100	1.952	1.85	2.388	0.818	0.775	0.948
	PTCD3	NP_060422.4	pentatricopeptide repeat domain-containing protein 3, mitochondrial precursor [Homo sapiens]	2	3	50.4	42.2	176	121.9	109.5	2.419	2.173	0.838	3.492	2.887	2.594	4.169	0.693	0.622	0.898
	PTK2	XP_005251060.1	PREDICTED: focal adhesion kinase 1 isoform X2 [Homo sapiens]	1	1	63.6	72	115	129.9	119.6	2.041	1.879	1.131	1.807	1.805	1.662	1.598	1.13	1.04	0.921
	PTPLAD1; HACD3	NP_057479.2	very-long-chain (3R)-3-hydroxyacyl-CoA dehydratase 3 [Homo sapiens]	3	9	51.2	68.1	126.4	124.5	129.9	2.434	2.539	1.33	2.47	1.83	1.909	1.857	0.985	1.028	1.043
	PTPMT1	NP_783859.1	phosphatidylglycerophosphatase and protein-tyrosine phosphatase 1 isoform 1 [Homo sapiens]	2	10	60.9	72	107.5	132.4	127.2	2.173	2.087	1.181	1.764	1.84	1.767	1.493	1.232	1.183	0.96
	PTPN11	NP_001317366.1	tyrosine-protein phosphatase non-receptor type 11 isoform 3 [Homo sapiens]	1	1
	PTPN23	NP_056281.1	tyrosine-protein phosphatase non-receptor type 23 isoform 1 [Homo sapiens]	4	2	78.9	84	105.4	108.7	123	1.378	1.558	1.064	1.335	1.295	1.464	1.255	1.032	1.167	1.131
	PUF60	XP_016868727.1	PREDICTED: poly(U)-binding-splicing factor PUF60 isoform X1 [Homo sapiens]	15	25	95.1	98.3	98.1	101.9	106.5	1.071	1.12	1.034	1.031	1.036	1.083	0.997	1.039	1.086	1.046
	PUM1	NP_001018494.1	pumilio homolog 1 isoform 1 [Homo sapiens]	1	1	50.6	77.6	118.7	135.5	117.5	2.678	2.322	1.533	2.344	1.746	1.514	1.529	1.142	0.991	0.867
	PWP1	NP_008993.1	periodic tryptophan protein 1 homolog isoform 1 [Homo sapiens]	2	3	39.2	63.3	149.6	148.4	99.5	3.785	2.538	1.615	3.815	2.343	1.571	2.362	0.992	0.665	0.671
	QARS	NP_005042.1	glutamine--tRNA ligase isoform a [Homo sapiens]	12	17	47	70.9	121.4	125.2	135.6	2.661	2.883	1.507	2.58	1.766	1.913	1.712	1.031	1.117	1.083
	QPCTL	NP_060129.2	glutaminyl-peptide cyclotransferase-like protein isoform 1 [Homo sapiens]	1	2
	QRICH1	NP_001307514.1	glutamine-rich protein 1 [Homo sapiens]	3	4	76.3	71.9	112	117.1	122.7	1.535	1.607	0.942	1.468	1.629	1.706	1.558	1.046	1.095	1.047
	R3HDM1	XP_011509173.1	PREDICTED: R3H domain-containing protein 1 isoform X1 [Homo sapiens]	1	1	65.6	65.6	135.5	113.2	120.2	1.726	1.833	1	2.066	1.726	1.833	2.066	0.835	0.887	1.062
	RAB10	NP_057215.3	ras-related protein Rab-10 [Homo sapiens]	1	6	63.2	63.8	116.3	129.1	127.5	2.042	2.016	1.01	1.84	2.022	1.997	1.822	1.11	1.096	0.987
	RAB15	NP_001295083.1	ras-related protein Rab-15 isoform 2 [Homo sapiens]	1	5	67.3	77.1	111	123.5	121.1	1.836	1.8	1.146	1.65	1.602	1.571	1.44	1.112	1.091	0.981
	RAB21	NP_055814.1	ras-related protein Rab-21 [Homo sapiens]	1	4	66.6	84.8	125.7	106.3	116.6	1.596	1.75	1.272	1.886	1.254	1.376	1.483	0.846	0.928	1.097
	RAB2B	NP_116235.2	ras-related protein Rab-2B isoform 1 [Homo sapiens]	1	6	75.8	74.8	110.7	111.4	127.4	1.47	1.681	0.987	1.46	1.489	1.702	1.479	1.007	1.151	1.143
	RAB3GAP1	XP_011509125.1	PREDICTED: rab3 GTPase-activating protein catalytic subunit isoform X1 [Homo sapiens]	2	2	59.3	84.9	107.6	125.2	123	2.112	2.074	1.433	1.814	1.474	1.448	1.266	1.164	1.144	0.982
	RAB3GAP2	NP_036546.2	rab3 GTPase-activating protein non-catalytic subunit [Homo sapiens]	4	3	73	75.1	111.8	122.9	117.3	1.683	1.606	1.028	1.531	1.637	1.562	1.49	1.099	1.049	0.954
	RABGAP1L	XP_011508525.1	PREDICTED: rab GTPase-activating protein 1-like isoform X1 [Homo sapiens]	1	1	75.4	56.2	117.4	102	149	1.351	1.975	0.745	1.556	1.815	2.652	2.09	0.868	1.269	1.461
	RABL6	NP_078994.3	rab-like protein 6 isoform 1 [Homo sapiens]	1	2	82.8	70.9	112.1	107.7	126.6	1.299	1.528	0.855	1.353	1.519	1.786	1.582	0.961	1.129	1.176
	RAD21	NP_006256.1	double-strand-break repair protein rad21 homolog [Homo sapiens]	3	7	54.5	71.1	115.8	128.3	130.3	2.356	2.393	1.306	2.127	1.804	1.832	1.628	1.108	1.125	1.016
	RAD50	NP_005723.2	DNA repair protein RAD50 [Homo sapiens]	6	6	58.3	75.6	112.4	117.8	135.9	2.019	2.329	1.296	1.927	1.558	1.797	1.487	1.047	1.208	1.154
	RAE1	XP_005260640.1	PREDICTED: mRNA export factor isoform X3 [Homo sapiens]	2	7	73.3	70.1	113.7	118.4	124.4	1.614	1.696	0.956	1.551	1.688	1.774	1.622	1.041	1.094	1.051
	RALGAPA1	XP_006720161.1	PREDICTED: ral GTPase-activating protein subunit alpha-1 isoform X1 [Homo sapiens]	1	0	67.6	77.7	111.5	109.4	133.8	1.619	1.979	1.149	1.649	1.408	1.722	1.435	0.981	1.2	1.223
	RALY	NP_057951.1	RNA-binding protein Raly isoform 1 [Homo sapiens]	6	22	33	54.6	134	146.2	132.2	4.436	4.01	1.658	4.067	2.675	2.419	2.453	1.091	0.986	0.904
	RAN	XP_016875261.1	PREDICTED: GTP-binding nuclear protein Ran isoform X1 [Homo sapiens]	3	16	69.7	76.1	125.4	115.3	113.5	1.654	1.628	1.091	1.799	1.516	1.492	1.649	0.92	0.905	0.984
	RANBP2	XP_005264059.1	PREDICTED: E3 SUMO-protein ligase RanBP2 isoform X1 [Homo sapiens]	12	3	76.9	73.8	114.7	118	116.6	1.533	1.516	0.959	1.491	1.599	1.581	1.555	1.028	1.017	0.989
	RANBP9	NP_005484.2	ran-binding protein 9 [Homo sapiens]	1	3
	RARS	NP_002878.2	arginine--tRNA ligase, cytoplasmic [Homo sapiens]	23	34	40.5	68.1	129	131.7	130.7	3.255	3.229	1.684	3.189	1.933	1.918	1.894	1.021	1.013	0.992
	RARS2	NP_001337434.1	probable arginine--tRNA ligase, mitochondrial isoform 3 precursor [Homo sapiens]	2	5	71.8	60.9	94	121.9	151.5	1.698	2.111	0.849	1.31	2	2.486	1.542	1.297	1.612	1.243
	RAVER1	NP_597709.2	ribonucleoprotein PTB-binding 1 [Homo sapiens]	2	5	62.9	85.5	126.6	114.5	110.5	1.821	1.756	1.359	2.013	1.34	1.292	1.481	0.904	0.873	0.965
	RB1	NP_000312.2	retinoblastoma-associated protein [Homo sapiens]	2	2	58.1	82.8	113.1	114.5	131.4	1.971	2.261	1.425	1.945	1.383	1.586	1.365	1.013	1.163	1.147
	RBBP4	NP_005601.1	histone-binding protein RBBP4 isoform a [Homo sapiens]	1	14	100.9	71.1	107.8	87.2	133	0.864	1.318	0.705	1.068	1.226	1.871	1.516	0.809	1.234	1.526
	RBBP5	NP_005048.2	retinoblastoma-binding protein 5 isoform 1 [Homo sapiens]	1	2	82.4	73.4	108.9	113.8	121.5	1.381	1.474	0.89	1.321	1.551	1.656	1.484	1.045	1.116	1.068
	RBBP7	NP_001185648.1	histone-binding protein RBBP7 isoform 1 [Homo sapiens]	1	10	62	72.3	116.8	102.2	146.7	1.649	2.368	1.167	1.886	1.414	2.03	1.617	0.874	1.256	1.436
	RBFOX1	XP_016878807.1	PREDICTED: RNA binding protein fox-1 homolog 1 isoform X1 [Homo sapiens]	2	4	70.3	86.7	128.9	109.6	104.6	1.559	1.489	1.233	1.834	1.264	1.207	1.487	0.85	0.812	0.955
	RBM10	NP_001191397.1	RNA-binding protein 10 isoform 5 [Homo sapiens]	5	6	57.1	65.7	127	134.9	115.3	2.364	2.022	1.152	2.226	2.051	1.754	1.931	1.062	0.908	0.855
	RBM12B	NP_976324.2	RNA-binding protein 12B [Homo sapiens]	11	17	59.1	77.4	128	120	115.6	2.031	1.956	1.31	2.167	1.551	1.494	1.655	0.937	0.903	0.963
	RBM15	NP_073605.4	putative RNA-binding protein 15 isoform 1 [Homo sapiens]	12	10	58.4	84.2	112.1	133.7	111.6	2.291	1.911	1.443	1.921	1.588	1.325	1.332	1.193	0.995	0.834
	RBM15B	NP_037418.3	putative RNA-binding protein 15B [Homo sapiens]	3	4	60.4	87.5	115.1	121.4	115.6	2.009	1.914	1.447	1.905	1.388	1.322	1.316	1.054	1.004	0.953
	RBM22	NP_060517.1	pre-mRNA-splicing factor RBM22 [Homo sapiens]	3	10	40.8	55.9	105.5	110.8	187	2.718	4.586	1.371	2.586	1.983	3.346	1.887	1.051	1.773	1.688
	RBM25	NP_067062.1	RNA-binding protein 25 [Homo sapiens]	10	13	88.1	88.5	101.6	107.5	114.2	1.221	1.297	1.005	1.154	1.215	1.29	1.148	1.058	1.124	1.062
	RBM26	XP_011533481.1	PREDICTED: RNA-binding protein 26 isoform X1 [Homo sapiens]	7	7	52.7	68.1	123.6	121.1	134.5	2.296	2.55	1.291	2.343	1.778	1.976	1.815	0.98	1.088	1.111
	RBM33	XP_005249588.1	PREDICTED: RNA-binding protein 33 isoform X1 [Homo sapiens]	1	1	84.4	75.5	127.1	112	101	1.327	1.198	0.895	1.506	1.483	1.338	1.683	0.881	0.795	0.902
	RBM39	NP_909122.1	RNA-binding protein 39 isoform a [Homo sapiens]	8	20	82.1	93.1	107.9	112.9	104	1.375	1.266	1.134	1.314	1.212	1.117	1.159	1.046	0.964	0.921
	RBM42	NP_077297.2	RNA-binding protein 42 isoform 1 [Homo sapiens]	1	2
	RBM7	NP_001272974.1	RNA-binding protein 7 isoform a [Homo sapiens]	4	18
	RBM8A; LOC101060541	NP_005096.1	RNA-binding protein 8A [Homo sapiens]	6	32	60.4	86.6	121.6	119.8	111.5	1.981	1.845	1.433	2.012	1.382	1.288	1.404	0.985	0.917	0.931
	RBMX2	NP_057108.2	RNA-binding motif protein, X-linked 2 [Homo sapiens]	1	2	61.9	100.7	89.1	120.5	127.9	1.947	2.067	1.627	1.44	1.197	1.27	0.885	1.352	1.435	1.062
	RBMXL1	NP_001156008.1	RNA binding motif protein, X-linked-like-1 [Homo sapiens]	2	32	27.8	49.7	151.2	136.9	134.4	4.933	4.842	1.788	5.447	2.758	2.707	3.046	0.906	0.889	0.982
	RCC2	NP_001129676.1	protein RCC2 [Homo sapiens]	12	28	65.2	68.4	126	128.8	111.7	1.975	1.712	1.048	1.932	1.884	1.633	1.843	1.022	0.886	0.867
	RCN1	NP_002892.1	reticulocalbin-1 precursor [Homo sapiens]	3	9	73.5	80.6	116.8	111.8	117.3	1.521	1.596	1.097	1.589	1.387	1.455	1.449	0.957	1.005	1.049
	RCN2	NP_001258766.1	reticulocalbin-2 isoform b precursor [Homo sapiens]	10	39	85.7	82	106.9	110	115.5	1.284	1.348	0.956	1.247	1.342	1.409	1.304	1.029	1.081	1.05
	RECQL	NP_002898.2	ATP-dependent DNA helicase Q1 [Homo sapiens]	3	6	62.1	88.4	105.8	121.1	122.6	1.949	1.972	1.423	1.702	1.37	1.386	1.196	1.145	1.159	1.012
	RECQL5	XP_011523784.1	PREDICTED: ATP-dependent DNA helicase Q5 isoform X1 [Homo sapiens]	1	1	12.4	30	164.4	144.8	148.4	11.652	11.941	2.411	13.23	4.832	4.952	5.487	0.881	0.903	1.025
	RFC3	NP_002906.1	replication factor C subunit 3 isoform 1 [Homo sapiens]	3	13	65.4	68.9	113.3	125.3	127.1	1.916	1.944	1.054	1.733	1.818	1.845	1.644	1.106	1.122	1.015
	RFC5	NP_031396.1	replication factor C subunit 5 isoform 1 [Homo sapiens]	2	6	72.6	88.7	108.3	110.6	119.8	1.524	1.651	1.222	1.492	1.247	1.351	1.221	1.021	1.106	1.083
	RIC8A	NP_068751.4	synembryn-A isoform 1 [Homo sapiens]	2	3	73.9	80.6	110.9	114.8	119.8	1.553	1.621	1.09	1.501	1.424	1.487	1.376	1.035	1.08	1.044
	RICTOR	NP_001272368.1	rapamycin-insensitive companion of mTOR isoform 2 [Homo sapiens]	1	0	81	57.9	109.3	140.4	111.4	1.732	1.375	0.714	1.348	2.425	1.925	1.888	1.285	1.02	0.794
	RIF1	NP_060621.3	telomere-associated protein RIF1 isoform 1 [Homo sapiens]	2	1	44.8	54.8	109.2	134.3	156.8	2.997	3.498	1.223	2.436	2.451	2.862	1.992	1.23	1.436	1.167
	RING1	NP_002922.2	E3 ubiquitin-protein ligase RING1 [Homo sapiens]	1	3	61.3	71.9	125.8	130.7	110.3	2.131	1.798	1.172	2.051	1.819	1.534	1.75	1.039	0.877	0.844
	RINT1	NP_068749.3	RAD50-interacting protein 1 isoform 1 [Homo sapiens]	1	1	65.3	94	101.7	127.6	111.3	1.956	1.706	1.441	1.559	1.357	1.184	1.082	1.255	1.094	0.872
	RNF2	NP_009143.1	E3 ubiquitin-protein ligase RING2 [Homo sapiens]	1	2	60.1	69.1	126.9	132.9	111.1	2.213	1.85	1.15	2.112	1.924	1.609	1.837	1.047	0.876	0.836
	RNF213	XP_005257603.2	PREDICTED: E3 ubiquitin-protein ligase RNF213 isoform X1 [Homo sapiens]	2	0	65.1	86.8	105.6	103.1	139.4	1.583	2.141	1.332	1.623	1.188	1.607	1.218	0.976	1.319	1.352
	RNF219	NP_078822.3	RING finger protein 219 [Homo sapiens]	1	1	83.7	71.4	106.6	120.1	118.2	1.435	1.412	0.853	1.273	1.682	1.655	1.492	1.127	1.109	0.984
	RNPS1	NP_001273554.1	RNA-binding protein with serine-rich domain 1 isoform a [Homo sapiens]	3	18	71.3	85.7	111.2	115.3	116.4	1.618	1.633	1.203	1.56	1.345	1.358	1.297	1.037	1.047	1.009
	RPA1	NP_002936.1	replication protein A 70 kDa DNA-binding subunit [Homo sapiens]	8	19	68.7	77.8	113.4	115.1	125	1.674	1.819	1.132	1.649	1.479	1.606	1.457	1.015	1.103	1.086
	RPF2	NP_115570.1	ribosome production factor 2 homolog isoform 1 [Homo sapiens]	2	5	31.9	45.1	134.6	140.9	147.5	4.419	4.624	1.413	4.221	3.128	3.274	2.988	1.047	1.096	1.046
	RPL10	NP_001290554.1	60S ribosomal protein L10 isoform a [Homo sapiens]	5	24	41.6	67.5	140.1	127.8	123	3.073	2.956	1.623	3.367	1.893	1.821	2.074	0.913	0.878	0.962
	RPL10A	NP_009035.3	60S ribosomal protein L10a [Homo sapiens]	8	45	31	84.2	141	122.5	121.2	3.951	3.91	2.717	4.548	1.454	1.439	1.674	0.869	0.86	0.99
	RPL11	NP_000966.2	60S ribosomal protein L11 isoform 1 [Homo sapiens]	2	8
	RPL12	NP_000967.1	60S ribosomal protein L12 [Homo sapiens]	5	35	29.6	81.2	141.8	120.3	127.1	4.059	4.292	2.74	4.786	1.481	1.566	1.747	0.848	0.897	1.057
	RPL13	NP_000968.2	60S ribosomal protein L13 isoform 1 [Homo sapiens]	6	28	26.7	69.8	145.2	128.7	129.7	4.811	4.849	2.608	5.428	1.844	1.859	2.081	0.886	0.893	1.008
	RPL13A	NP_036555.1	60S ribosomal protein L13a isoform 1 [Homo sapiens]	3	13	37.7	69.6	138.9	124.6	129.3	3.307	3.432	1.848	3.687	1.789	1.857	1.995	0.897	0.931	1.038
	RPL14	NP_001030168.1	60S ribosomal protein L14 [Homo sapiens]	3	16	32.9	79.6	133.4	120.6	133.5	3.665	4.056	2.419	4.055	1.515	1.677	1.677	0.904	1	1.107
	RPL15	NP_001240312.1	60S ribosomal protein L15 isoform 1 [Homo sapiens]	6	28	32.6	79.9	144.8	122.3	120.5	3.747	3.692	2.448	4.438	1.531	1.509	1.813	0.844	0.832	0.985
	RPL17-C18ORF32; RPL17	NP_001186284.1	RPL17-C18orf32 protein isoform 1 [Homo sapiens]	8	32	29.1	60.9	138.5	137.6	133.9	4.731	4.606	2.096	4.762	2.257	2.198	2.272	0.994	0.967	0.974
	RPL18	NP_000970.1	60S ribosomal protein L18 isoform 1 [Homo sapiens]	7	42	25.3	76.4	141.5	126.1	130.7	4.989	5.173	3.022	5.599	1.651	1.711	1.852	0.891	0.924	1.037
	RPL18A	NP_000971.1	60S ribosomal protein L18a [Homo sapiens]	6	31	33.4	72	137.8	129.2	127.6	3.867	3.82	2.154	4.124	1.795	1.773	1.914	0.938	0.926	0.988
	RPL19	NP_000972.1	60S ribosomal protein L19 isoform 1 [Homo sapiens]	3	17	38.6	60.6	132.3	125.4	143.2	3.251	3.713	1.57	3.429	2.07	2.365	2.184	0.948	1.083	1.142
	RPL21	NP_000973.2	60S ribosomal protein L21 [Homo sapiens]	5	27	27.5	70.6	143.8	129.3	128.8	4.7	4.681	2.565	5.228	1.832	1.825	2.038	0.899	0.895	0.996
	RPL23	NP_000969.1	60S ribosomal protein L23 [Homo sapiens]	5	37	39.5	65.7	129.1	133.6	132.2	3.383	3.346	1.662	3.267	2.035	2.013	1.966	1.035	1.024	0.989
	RPL23A	NP_000975.2	60S ribosomal protein L23a [Homo sapiens]	1	6	42.8	61.2	141	127.5	127.5	2.976	2.976	1.427	3.29	2.085	2.085	2.305	0.905	0.905	1
	RPL24	NP_000977.1	60S ribosomal protein L24 [Homo sapiens]	5	24	28.8	44.5	141.9	146.2	138.7	5.082	4.818	1.545	4.93	3.289	3.118	3.19	1.031	0.977	0.948
	RPL26L1	XP_005265978.1	PREDICTED: 60S ribosomal protein L26-like 1 isoform X1 [Homo sapiens]	3	14	25.4	58.1	144.4	124.4	147.7	4.891	5.808	2.283	5.676	2.143	2.544	2.487	0.862	1.023	1.187
	RPL27A	NP_000981.1	60S ribosomal protein L27a [Homo sapiens]	3	20	32.6	64.3	145	129.2	129	3.97	3.963	1.974	4.453	2.011	2.008	2.256	0.892	0.89	0.998
	RPL28	NP_001129607.1	60S ribosomal protein L28 isoform 3 [Homo sapiens]	6	28	38.1	78.9	137.5	121.2	124.4	3.185	3.267	2.073	3.611	1.537	1.576	1.742	0.882	0.905	1.026
	RPL29	NP_000983.1	60S ribosomal protein L29 [Homo sapiens]	1	5	43.7	57.8	134.6	118.1	145.8	2.699	3.332	1.321	3.077	2.044	2.523	2.33	0.877	1.083	1.235
	RPL3	NP_000958.1	60S ribosomal protein L3 isoform a [Homo sapiens]	12	27	31.5	64.7	146.4	126.8	130.6	4.025	4.143	2.052	4.646	1.962	2.019	2.264	0.866	0.892	1.029
	RPL30	NP_000980.1	60S ribosomal protein L30 [Homo sapiens]	4	28	33.7	79.6	139.4	126.1	121.2	3.746	3.601	2.363	4.143	1.585	1.524	1.753	0.904	0.869	0.961
	RPL31	NP_001092047.1	60S ribosomal protein L31 isoform 2 [Homo sapiens]	2	16	37.6	61.1	137.5	127.4	136.4	3.392	3.63	1.627	3.66	2.085	2.231	2.25	0.927	0.992	1.07
	RPL32	NP_001007075.1	60S ribosomal protein L32 [Homo sapiens]	1	5	19.4	51.8	153.8	137.1	138	7.061	7.108	2.668	7.921	2.647	2.665	2.969	0.891	0.897	1.007
	RPL34	NP_001306165.1	60S ribosomal protein L34 [Homo sapiens]	3	21	25.1	79	144.7	129	122.2	5.142	4.873	3.151	5.768	1.632	1.546	1.83	0.891	0.845	0.948
	RPL35	NP_009140.1	60S ribosomal protein L35 [Homo sapiens]	1	8	46.2	71.8	153	114.2	114.9	2.474	2.488	1.555	3.313	1.591	1.601	2.131	0.747	0.751	1.006
	RPL35A	NP_001303240.1	60S ribosomal protein L35a [Homo sapiens]	3	19	25.8	68.2	141.6	131.8	132.6	5.113	5.144	2.644	5.491	1.934	1.945	2.076	0.931	0.937	1.006
	RPL36	NP_378669.1	60S ribosomal protein L36 [Homo sapiens]	3	22	27.8	77.4	141.2	124.6	129	4.489	4.648	2.787	5.087	1.611	1.668	1.825	0.883	0.914	1.035
	RPL36A-HNRNPH2	NP_001186902.1	RPL36A-HNRNPH2 protein isoform a [Homo sapiens]	1	5	41.1	62.3	120.8	143.9	131.9	3.503	3.21	1.515	2.94	2.312	2.119	1.941	1.191	1.092	0.916
	RPL37	NP_000988.1	60S ribosomal protein L37 [Homo sapiens]	1	7	21.3	22.8	150.7	145.6	159.6	6.828	7.483	1.069	7.069	6.387	7	6.613	0.966	1.059	1.096
	RPL38	NP_001030335.1	60S ribosomal protein L38 [Homo sapiens]	2	36	55.5	67.2	125	127.6	124.6	2.299	2.245	1.21	2.252	1.9	1.856	1.861	1.021	0.997	0.977
	RPL39; RPL39P3	NP_000991.1	60S ribosomal protein L39 [Homo sapiens]	1	20		49.9	159.4	174.7	115.9	100	100	100	100	3.5	2.323	3.194	1.096	0.727	0.664
	RPL4	NP_000959.2	60S ribosomal protein L4 [Homo sapiens]	9	19	44.1	80.8	132.5	120.8	121.9	2.741	2.766	1.833	3.006	1.496	1.509	1.64	0.912	0.92	1.009
	RPL5	NP_000960.2	60S ribosomal protein L5 [Homo sapiens]	4	14	32.3	57.8	147.5	136.8	125.7	4.239	3.893	1.79	4.569	2.368	2.175	2.553	0.928	0.852	0.918
	RPL6	NP_001307070.1	60S ribosomal protein L6 isoform 1 [Homo sapiens]	9	34	45.8	69.5	120.3	131.9	132.5	2.879	2.893	1.516	2.626	1.899	1.908	1.732	1.096	1.102	1.005
	RPL7	NP_000962.2	60S ribosomal protein L7 [Homo sapiens]	9	36	33.3	71.1	137.6	123.3	134.7	3.705	4.049	2.135	4.136	1.735	1.896	1.937	0.896	0.979	1.093
	RPL7A	NP_000963.1	60S ribosomal protein L7a [Homo sapiens]	12	41	29.3	82.2	145.3	122.1	121	4.165	4.127	2.803	4.957	1.486	1.473	1.769	0.84	0.833	0.991
	RPL7L1	NP_940888.3	60S ribosomal protein L7-like 1 [Homo sapiens]	2	9	47.2	60.2	130	137	125.6	2.904	2.663	1.277	2.757	2.273	2.085	2.158	1.053	0.966	0.917
	RPL8	NP_001304711.1	60S ribosomal protein L8 [Homo sapiens]	7	18	25.6	76.1	144.3	130	123.9	5.072	4.831	2.969	5.628	1.708	1.627	1.895	0.901	0.858	0.952
	RPL9	NP_000652.2	60S ribosomal protein L9 [Homo sapiens]	2	9	25.5	65.4	156.3	139.5	113.3	5.47	4.445	2.566	6.132	2.132	1.732	2.39	0.892	0.725	0.813
	RPLP0	NP_444505.1	60S acidic ribosomal protein P0 [Homo sapiens]	10	33	49.5	71	130.6	123.5	125.3	2.496	2.532	1.436	2.64	1.738	1.764	1.839	0.945	0.959	1.015
	RPLP1	NP_000994.1	60S acidic ribosomal protein P1 isoform 1 [Homo sapiens]	1	14	29	67.9	145.7	129.4	128	4.468	4.42	2.344	5.029	1.906	1.885	2.145	0.888	0.879	0.989
	RPLP2	NP_000995.1	60S acidic ribosomal protein P2 [Homo sapiens]	3	31	25.8	78.5	140.2	122.3	133.1	4.745	5.163	3.046	5.439	1.558	1.695	1.786	0.872	0.949	1.088
	RPN1	NP_002941.1	dolichyl-diphosphooligosaccharide--protein glycosyltransferase subunit 1 precursor [Homo sapiens]	6	12	68.6	69.7	112.2	123.6	125.8	1.801	1.833	1.016	1.634	1.773	1.805	1.609	1.102	1.122	1.018
	RPN2	NP_001311230.1	dolichyl-diphosphooligosaccharide--protein glycosyltransferase subunit 2 isoform 4 precursor [Homo sapiens]	6	11	69.7	78	111.6	118.5	122.3	1.699	1.754	1.118	1.6	1.519	1.568	1.431	1.062	1.096	1.032
	RPRD1B	NP_067038.1	regulation of nuclear pre-mRNA domain-containing protein 1B [Homo sapiens]	1	5	80.6	114.8	120.4	100.9	83.3	1.253	1.034	1.425	1.494	0.879	0.726	1.048	0.838	0.692	0.826
	RPS10	NP_001191020.1	40S ribosomal protein S10 [Homo sapiens]	6	39	21.1	32.1	104.1	98.2	244.5	4.646	11.57	1.518	4.925	3.06	7.621	3.244	0.943	2.349	2.49
	RPS11	NP_001006.1	40S ribosomal protein S11 [Homo sapiens]	8	49	22.8	38	107.9	106.9	224.5	4.684	9.836	1.663	4.726	2.816	5.913	2.841	0.991	2.081	2.1
	RPS12	NP_001007.2	40S ribosomal protein S12 [Homo sapiens]	2	14	21.6	33.4	100.5	92.9	251.6	4.3	11.64	1.545	4.649	2.783	7.533	3.009	0.925	2.504	2.707
	RPS13	NP_001008.1	40S ribosomal protein S13 [Homo sapiens]	6	34	27.2	36.5	104.6	104.1	227.6	3.829	8.373	1.341	3.847	2.855	6.243	2.869	0.995	2.176	2.187
	RPS14	NP_001020242.1	40S ribosomal protein S14 [Homo sapiens]	4	30	23.2	42.1	108	105.1	221.7	4.538	9.574	1.817	4.662	2.498	5.27	2.566	0.973	2.054	2.11
	RPS15	NP_001295155.1	40S ribosomal protein S15 isoform 1 [Homo sapiens]	2	27	26.8	22.8	108.4	101	241.1	3.77	9	0.851	4.046	4.432	10.581	4.757	0.932	2.224	2.387
	RPS15A	NP_001025180.1	40S ribosomal protein S15a [Homo sapiens]	5	35	26.6	40.5	100.7	99.8	232.3	3.756	8.741	1.525	3.79	2.464	5.733	2.486	0.991	2.306	2.327
	RPS16	NP_001011.1	40S ribosomal protein S16 isoform 1 [Homo sapiens]	10	59	24.9	36	105.5	101	232.5	4.063	9.35	1.449	4.243	2.804	6.454	2.929	0.958	2.204	2.301
	RPS17; RPS17L	NP_001012.1	40S ribosomal protein S17 [Homo sapiens]	5	56	27.7	37.5	102	98.3	234.5	3.555	8.48	1.356	3.69	2.622	6.254	2.721	0.963	2.298	2.386
	RPS18	NP_072045.1	40S ribosomal protein S18 [Homo sapiens]	7	36	22	35.8	104.8	98.6	238.8	4.474	10.84	1.624	4.757	2.755	6.676	2.929	0.941	2.279	2.423
	RPS19	XP_016882602.1	PREDICTED: 40S ribosomal protein S19 isoform X1 [Homo sapiens]	8	27	16.3	30.9	103.3	96.4	253.2	5.925	15.56	1.896	6.347	3.125	8.207	3.347	0.934	2.452	2.626
	RPS2	NP_002943.2	40S ribosomal protein S2 [Homo sapiens]	14	50	25.7	37.9	104.1	107.8	224.4	4.187	8.719	1.473	4.045	2.842	5.918	2.745	1.035	2.156	2.082
	RPS20	NP_001139699.1	40S ribosomal protein S20 isoform 1 [Homo sapiens]	3	19	23.9	37.1	106.6	94	238.4	3.928	9.963	1.552	4.455	2.531	6.419	2.871	0.882	2.236	2.536
	RPS21	NP_001015.1	40S ribosomal protein S21 [Homo sapiens]	2	13	15.3	36.3	110.2	110.7	227.6	7.25	14.906	2.375	7.219	3.053	6.276	3.039	1.004	2.065	2.056
	RPS23	NP_001016.1	40S ribosomal protein S23 [Homo sapiens]	5	41	25.9	40.5	107.4	104.1	222.1	4.017	8.575	1.562	4.146	2.571	5.489	2.654	0.969	2.068	2.135
	RPS24	NP_001135757.1	40S ribosomal protein S24 isoform d [Homo sapiens]	4	11	27.6	38.1	103.9	105	225.4	3.8	8.163	1.381	3.761	2.752	5.912	2.724	1.01	2.171	2.148
	RPS25	NP_001019.1	40S ribosomal protein S25 [Homo sapiens]	4	30	23.1	32.5	114.7	97.5	232.2	4.225	10.061	1.409	4.969	2.998	7.139	3.526	0.85	2.025	2.381
	RPS27	NP_001021.1	40S ribosomal protein S27 isoform 1 [Homo sapiens]	2	25	31.2	42.9	99.6	106.2	220.1	3.408	7.061	1.377	3.195	2.474	5.127	2.32	1.066	2.21	2.072
	RPS28	NP_001022.1	40S ribosomal protein S28 [Homo sapiens]	2	30	39.5	33.8	106.6	118.5	201.6	3	5.102	0.854	2.698	3.511	5.971	3.157	1.112	1.891	1.701
	RPS29	NP_001025172.1	40S ribosomal protein S29 isoform 2 [Homo sapiens]	1	16	35.3	50.1	97.2	98.4	219.1	2.783	6.2	1.417	2.75	1.965	4.376	1.941	1.012	2.255	2.228
	RPS3	NP_001243731.1	40S ribosomal protein S3 isoform 1 [Homo sapiens]	16	60	20.6	35.7	104	99.8	239.9	4.85	11.655	1.733	5.052	2.799	6.727	2.916	0.96	2.307	2.403
	RPS3A	NP_000997.1	40S ribosomal protein S3a isoform 1 [Homo sapiens]	9	35	31.2	51.6	101.9	102.9	212.4	3.297	6.807	1.653	3.264	1.994	4.118	1.974	1.01	2.086	2.065
	RPS4X	NP_000998.1	40S ribosomal protein S4, X isoform X isoform [Homo sapiens]	11	43	25.1	38.1	97.9	97.2	241.7	3.873	9.636	1.517	3.904	2.553	6.352	2.574	0.992	2.468	2.488
	RPS5	NP_001000.2	40S ribosomal protein S5 [Homo sapiens]	9	35	24.3	39.4	105.6	98.3	232.4	4.054	9.585	1.626	4.353	2.493	5.895	2.678	0.931	2.202	2.364
	RPS6	NP_001001.2	40S ribosomal protein S6 [Homo sapiens]	5	22	20.5	31.1	106	114.8	227.7	5.612	11.128	1.518	5.179	3.697	7.329	3.411	1.084	2.149	1.983
	RPS7	NP_001002.1	40S ribosomal protein S7 [Homo sapiens]	8	55	22.9	42.4	95.6	95.4	243.6	4.167	10.635	1.853	4.175	2.248	5.738	2.253	0.998	2.547	2.552
	RPS8	NP_001003.1	40S ribosomal protein S8 [Homo sapiens]	8	46	21	32.4	105.7	100.3	240.6	4.783	11.47	1.546	5.039	3.095	7.421	3.26	0.949	2.276	2.398
	RPS9	NP_001308630.1	40S ribosomal protein S9 isoform a [Homo sapiens]	15	58	23.5	38	110.5	113.4	214.6	4.826	9.137	1.619	4.702	2.982	5.645	2.905	1.026	1.943	1.893
	RPSA	NP_001291217.1	40S ribosomal protein SA isoform 2 [Homo sapiens]	8	35	37.4	47.3	104.5	99.7	211.2	2.667	5.653	1.265	2.797	2.109	4.47	2.211	0.954	2.021	2.12
	RPTOR	NP_065812.1	regulatory-associated protein of mTOR isoform 1 [Homo sapiens]	2	1	53	68.3	119	135.1	124.5	2.548	2.348	1.289	2.244	1.977	1.822	1.741	1.135	1.046	0.922
	RRP12	NP_055994.2	RRP12-like protein isoform 1 [Homo sapiens]	5	5	28.5	55.1	141.1	135.1	140.1	4.748	4.925	1.938	4.96	2.45	2.541	2.559	0.957	0.993	1.037
	RRP1B	NP_055871.1	ribosomal RNA processing protein 1 homolog B [Homo sapiens]	2	3	38.1	66.8	122.1	139.4	133.6	3.656	3.504	1.751	3.204	2.088	2.001	1.83	1.141	1.094	0.958
	RRS1	NP_055984.1	ribosome biogenesis regulatory protein homolog [Homo sapiens]	2	7	41.5	62.6	128.7	131.6	135.6	3.172	3.266	1.509	3.101	2.102	2.165	2.055	1.023	1.053	1.03
	RSBN1	NP_060834.2	round spermatid basic protein 1 [Homo sapiens]	1	1	43.5	75.6	108.9	125	147	2.877	3.384	1.74	2.507	1.654	1.945	1.441	1.148	1.35	1.176
	RSL1D1	NP_056474.2	ribosomal L1 domain-containing protein 1 [Homo sapiens]	7	14	37.3	49.3	143.3	129.7	140.4	3.481	3.766	1.324	3.844	2.629	2.845	2.904	0.905	0.98	1.082
	RSL24D1	NP_057388.1	probable ribosome biogenesis protein RLP24 [Homo sapiens]	1	4	48.5	71.6	126.2	122.3	131.4	2.523	2.712	1.477	2.604	1.707	1.835	1.762	0.969	1.042	1.075
	RSRC2	XP_005253658.1	PREDICTED: arginine/serine-rich coiled-coil protein 2 isoform X1 [Homo sapiens]	1	2	90.4	79	112.1	106.4	112.1	1.176	1.239	0.873	1.239	1.347	1.419	1.419	0.949	1	1.054
	RTF1	NP_055953.3	RNA polymerase-associated protein RTF1 homolog [Homo sapiens]	4	3	66.7	79.1	118.3	115	120.8	1.723	1.81	1.186	1.772	1.453	1.527	1.495	0.972	1.021	1.051
	RUVBL1	XP_016862845.1	PREDICTED: ruvB-like 1 isoform X1 [Homo sapiens]	4	11	67.8	83.4	114.9	113.7	120.3	1.678	1.774	1.23	1.695	1.364	1.442	1.378	0.99	1.047	1.057
	RUVBL2	NP_006657.1	ruvB-like 2 isoform 1 [Homo sapiens]	3	8	77.1	81.9	105.6	112.5	122.9	1.458	1.593	1.062	1.368	1.373	1.5	1.289	1.066	1.164	1.092
	RXRB	NP_001257330.1	retinoic acid receptor RXR-beta isoform 1 [Homo sapiens]	1	2	47.9	61.1	148.4	139.3	103.3	2.905	2.155	1.274	3.095	2.28	1.692	2.43	0.938	0.696	0.742
	SACM1L	NP_054735.3	phosphatidylinositide phosphatase SAC1 isoform 1 [Homo sapiens]	1	2	74.2	81.4	120.9	110.5	113.1	1.49	1.524	1.098	1.629	1.357	1.389	1.484	0.914	0.936	1.023
	SAFB	NP_001188267.1	scaffold attachment factor B1 isoform 1 [Homo sapiens]	9	14	33.9	60.5	136.6	130.8	138.2	3.853	4.071	1.783	4.023	2.161	2.284	2.257	0.958	1.012	1.057
	SAFB2	NP_055464.1	scaffold attachment factor B2 [Homo sapiens]	7	13	45.5	67.8	129.8	131.1	125.8	2.88	2.762	1.49	2.851	1.933	1.854	1.913	1.01	0.969	0.959
	SAMHD1	NP_056289.2	deoxynucleoside triphosphate triphosphohydrolase SAMHD1 [Homo sapiens]	10	21	68.5	74.5	113.5	119.2	124.3	1.742	1.816	1.088	1.658	1.6	1.668	1.524	1.05	1.095	1.043
	SAMM50	NP_056195.3	sorting and assembly machinery component 50 homolog [Homo sapiens]	2	5	69.6	77.7	113.7	112.4	126.7	1.615	1.822	1.117	1.634	1.446	1.63	1.463	0.988	1.115	1.128
	SAP18	NP_005861.2	histone deacetylase complex subunit SAP18 [Homo sapiens]	6	30	72.9	89.2	110.5	112.8	114.6	1.547	1.571	1.223	1.515	1.265	1.284	1.239	1.021	1.037	1.015
	SARM1	NP_055892.2	sterile alpha and TIR motif-containing protein 1 precursor [Homo sapiens]	1	2	97.4	106.6	106.1	97.9	92	1.006	0.944	1.094	1.089	0.919	0.863	0.995	0.923	0.867	0.939
	SART3	XP_005269298.1	PREDICTED: squamous cell carcinoma antigen recognized by T-cells 3 isoform X1 [Homo sapiens]	6	6	40.8	87.8	114.9	148.8	107.7	3.642	2.636	2.15	2.814	1.694	1.226	1.309	1.294	0.937	0.724
	SBNO1	NP_001161328.1	protein strawberry notch homolog 1 isoform 1 [Homo sapiens]	1	1	80	66.3	117	112	124.8	1.4	1.56	0.829	1.463	1.69	1.883	1.766	0.957	1.066	1.114
	SCAF1	XP_011525496.1	PREDICTED: splicing factor, arginine/serine-rich 19 isoform X1 [Homo sapiens]	1	1	48.7	76	130.9	119.9	124.6	2.462	2.558	1.561	2.687	1.577	1.639	1.722	0.916	0.952	1.039
	SCAF11	XP_011537286.1	PREDICTED: protein SCAF11 isoform X4 [Homo sapiens]	1	0	75.2	90.7	114.2	107.1	112.8	1.425	1.5	1.206	1.519	1.181	1.244	1.259	0.938	0.988	1.053
	SCAF8	NP_001273117.1	protein SCAF8 isoform a [Homo sapiens]	4	3	64.5	76.6	119.4	123.2	116.3	1.909	1.802	1.186	1.85	1.609	1.519	1.559	1.032	0.974	0.944
	SCAMP4	NP_524558.1	secretory carrier-associated membrane protein 4 isoform 1 [Homo sapiens]	1	5	71.9	82.4	110.3	123.2	112.2	1.713	1.559	1.146	1.533	1.495	1.361	1.338	1.118	1.018	0.911
	SCRIB	NP_874365.3	protein scribble homolog isoform a [Homo sapiens]	2	2	47.6	74.5	124.3	118.1	135.5	2.482	2.847	1.565	2.612	1.586	1.82	1.669	0.95	1.09	1.147
	SCYL2	NP_001317183.1	SCY1-like protein 2 isoform 2 [Homo sapiens]	1	1	62.1	76.1	117.2	130.4	114.1	2.1	1.837	1.225	1.888	1.714	1.5	1.541	1.113	0.974	0.875
	SDHA	XP_016865174.1	PREDICTED: succinate dehydrogenase [ubiquinone] flavoprotein subunit, mitochondrial isoform X1 [Homo sapiens]	2	3	79.8	78	106.3	106.9	129	1.34	1.617	0.979	1.333	1.369	1.653	1.363	1.005	1.213	1.207
	SEC11A	NP_001258851.1	signal peptidase complex catalytic subunit SEC11A isoform 3 [Homo sapiens]	2	9	62.6	76.7	117.9	120	122.8	1.918	1.962	1.225	1.884	1.566	1.601	1.538	1.018	1.041	1.023
	SEC16A	XP_011517562.1	PREDICTED: protein transport protein Sec16A isoform X1 [Homo sapiens]	2	1	79.8	96.7	100.3	112.6	110.6	1.411	1.385	1.211	1.256	1.165	1.144	1.038	1.123	1.102	0.982
	SEC23IP	NP_009121.1	SEC23-interacting protein [Homo sapiens]	5	6	78.7	73.2	107.8	116.7	123.6	1.482	1.569	0.93	1.369	1.594	1.688	1.473	1.083	1.146	1.059
	SEC24C	XP_011538683.1	PREDICTED: protein transport protein Sec24C isoform X1 [Homo sapiens]	3	2	81.6	81.8	108.9	112.5	115.2	1.379	1.412	1.003	1.335	1.375	1.407	1.331	1.033	1.058	1.024
	SEC24D	NP_001304995.1	protein transport protein Sec24D isoform 2 [Homo sapiens]	1	1	81.3	78.2	119	107.3	114.2	1.319	1.405	0.962	1.464	1.371	1.46	1.522	0.901	0.959	1.065
	SEC31A	NP_001305049.1	protein transport protein Sec31A isoform 1 [Homo sapiens]	3	3	65.1	71.1	118.1	122.1	123.6	1.876	1.9	1.093	1.814	1.717	1.738	1.66	1.034	1.047	1.012
	SEC63	NP_009145.1	translocation protein SEC63 homolog [Homo sapiens]	2	3	53.1	72.9	126	126.6	121.3	2.383	2.283	1.372	2.372	1.737	1.664	1.729	1.005	0.963	0.958
	SENP3	NP_056485.2	sentrin-specific protease 3 [Homo sapiens]	2	4	44.6	67.2	136	133.2	119	2.987	2.668	1.508	3.051	1.981	1.77	2.024	0.979	0.875	0.893
	SEPT9	XP_011522506.1	PREDICTED: septin-9 isoform X1 [Homo sapiens]	1	3
	SERBP1	NP_001018077.1	plasminogen activator inhibitor 1 RNA-binding protein isoform 1 [Homo sapiens]	3	10	20	27.7	140.9	140.8	170.5	7.028	8.509	1.384	7.034	5.078	6.147	5.082	0.999	1.21	1.211
	SERPINH1	NP_001226.2	serpin H1 precursor [Homo sapiens]	6	24	61.4	72.4	116.5	126	123.7	2.053	2.015	1.178	1.897	1.742	1.71	1.61	1.082	1.063	0.982
	SET	XP_016870504.1	PREDICTED: protein SET isoform X1 [Homo sapiens]	1	5	113.6	72.2	115.1	103.1	96	0.908	0.845	0.636	1.014	1.427	1.329	1.594	0.895	0.834	0.931
	SETD1A	NP_055527.1	histone-lysine N-methyltransferase SETD1A [Homo sapiens]	2	1	84.6	73.3	105.7	115.1	121.3	1.361	1.434	0.866	1.25	1.571	1.656	1.443	1.089	1.147	1.054
	SF1	NP_001171501.1	splicing factor 1 isoform 6 [Homo sapiens]	4	8	34.2	46.9	140.9	173.9	104.2	5.082	3.045	1.37	4.117	3.71	2.223	3.006	1.234	0.74	0.599
	SF3A1	NP_005868.1	splicing factor 3A subunit 1 [Homo sapiens]	4	6	50.1	55	160.4	133.9	100.6	2.671	2.006	1.097	3.198	2.435	1.828	2.915	0.835	0.627	0.751
	SF3A2	NP_009096.2	splicing factor 3A subunit 2 [Homo sapiens]	3	7	57.8	57.5	151.4	125.8	107.5	2.175	1.858	0.994	2.617	2.188	1.87	2.633	0.831	0.71	0.855
	SF3A3	NP_006793.1	splicing factor 3A subunit 3 isoform 1 [Homo sapiens]	3	8	59.6	55.7	153.7	131	100	2.196	1.677	0.934	2.577	2.35	1.794	2.758	0.852	0.651	0.763
	SF3B1	NP_036565.2	splicing factor 3B subunit 1 isoform 1 [Homo sapiens]	19	19	47.7	78.5	121	127.2	125.7	2.67	2.638	1.647	2.538	1.621	1.602	1.541	1.052	1.039	0.988
	SF3B14; SF3B6	NP_057131.1	splicing factor 3B subunit 6 [Homo sapiens]	3	27	46.7	81.7	120.2	127.8	123.6	2.735	2.646	1.747	2.573	1.565	1.514	1.472	1.063	1.029	0.968
	SF3B2	NP_006833.2	splicing factor 3B subunit 2 [Homo sapiens]	23	28	58.1	84.2	122.1	120.8	114.8	2.08	1.978	1.451	2.104	1.434	1.364	1.45	0.989	0.94	0.951
	SF3B3	NP_036558.3	splicing factor 3B subunit 3 [Homo sapiens]	20	18	51.7	77	120.4	124.7	126.3	2.412	2.443	1.489	2.331	1.62	1.641	1.565	1.035	1.048	1.013
	SF3B4	NP_005841.1	splicing factor 3B subunit 4 [Homo sapiens]	4	18	59.2	80.8	115.5	128	116.5	2.164	1.97	1.366	1.952	1.584	1.442	1.429	1.109	1.009	0.91
	SF3B5	NP_112577.1	splicing factor 3B subunit 5 [Homo sapiens]	1	10	62.1	71.5	114.8	124.3	127.3	2.002	2.051	1.152	1.848	1.738	1.78	1.605	1.083	1.11	1.024
	SFXN1	NP_001309906.1	sideroflexin-1 isoform 1 [Homo sapiens]	7	31	67.5	77.4	115.1	119.3	120.7	1.767	1.787	1.145	1.704	1.542	1.56	1.487	1.037	1.049	1.012
	SGPL1	NP_003892.2	sphingosine-1-phosphate lyase 1 [Homo sapiens]	1	3	45.3	58.6	133.5	127.8	134.8	2.819	2.972	1.292	2.944	2.183	2.301	2.28	0.958	1.009	1.054
	SIN3A	NP_001138830.1	paired amphipathic helix protein Sin3a [Homo sapiens]	4	3	62.5	72.9	114.7	123.7	126.3	1.981	2.022	1.167	1.836	1.698	1.733	1.574	1.079	1.101	1.021
	SKIV2L2	NP_056175.3	superkiller viralicidic activity 2-like 2 [Homo sapiens]	6	7	70.7	73.7	115.6	120.8	119.2	1.709	1.687	1.043	1.636	1.639	1.618	1.569	1.045	1.031	0.987
	SLC16A1	NP_001159968.1	monocarboxylate transporter 1 [Homo sapiens]	5	13	60.3	72.5	117.5	122.8	126.9	2.036	2.104	1.202	1.948	1.693	1.751	1.621	1.045	1.08	1.034
	SLC1A5	NP_005619.1	neutral amino acid transporter B(0) isoform 1 [Homo sapiens]	2	4	60	79.3	113.5	118.3	128.9	1.973	2.148	1.322	1.892	1.493	1.625	1.432	1.042	1.135	1.089
	SLC25A1	NP_001243463.1	tricarboxylate transport protein, mitochondrial isoform b [Homo sapiens]	8	23	56.4	70.8	114.5	125.6	132.8	2.226	2.354	1.256	2.029	1.773	1.875	1.616	1.097	1.16	1.058
	SLC25A10	NP_001257817.1	mitochondrial dicarboxylate carrier isoform 1 [Homo sapiens]	7	27	68.9	77.4	112	114.2	127.5	1.658	1.852	1.124	1.627	1.475	1.648	1.447	1.019	1.139	1.117
	SLC25A11	NP_003553.2	mitochondrial 2-oxoglutarate/malate carrier protein isoform 1 [Homo sapiens]	7	22	67	72.6	110.6	123.5	126.4	1.844	1.887	1.084	1.652	1.701	1.741	1.524	1.117	1.143	1.023
	SLC25A12	NP_003696.2	calcium-binding mitochondrial carrier protein Aralar1 [Homo sapiens]	3	13	72.5	75	117.4	121.3	113.8	1.674	1.57	1.035	1.62	1.618	1.517	1.566	1.033	0.969	0.938
	SLC25A13	XP_006715894.1	PREDICTED: calcium-binding mitochondrial carrier protein Aralar2 isoform X1 [Homo sapiens]	13	37	66.9	75.2	116.2	119.2	122.5	1.783	1.833	1.125	1.739	1.585	1.629	1.546	1.025	1.054	1.028
	SLC25A15	NP_055067.1	mitochondrial ornithine transporter 1 [Homo sapiens]	1	2	70.1	90	116.6	111	112.3	1.584	1.603	1.285	1.664	1.233	1.247	1.295	0.952	0.963	1.012
	SLC25A17	NP_006349.1	peroxisomal membrane protein PMP34 isoform 1 [Homo sapiens]	1	3	82.9	107.9	84.5	107.9	116.7	1.301	1.408	1.301	1.019	1	1.082	0.784	1.276	1.381	1.082
	SLC25A20	NP_000378.1	mitochondrial carnitine/acylcarnitine carrier protein [Homo sapiens]	4	13	64.7	77.5	118.8	121.3	117.8	1.876	1.821	1.199	1.837	1.564	1.519	1.532	1.021	0.992	0.971
	SLC25A22	NP_001177990.1	mitochondrial glutamate carrier 1 [Homo sapiens]	1	3	67.4	85.2	109.4	116	121.9	1.72	1.808	1.264	1.622	1.361	1.43	1.283	1.06	1.115	1.051
	SLC25A24	NP_037518.3	calcium-binding mitochondrial carrier protein SCaMC-1 isoform 1 [Homo sapiens]	2	3	67.1	76.7	112.5	118.8	124.9	1.772	1.863	1.144	1.677	1.549	1.628	1.465	1.057	1.111	1.051
	SLC25A26	NP_001337920.1	S-adenosylmethionine mitochondrial carrier protein isoform a [Homo sapiens]	1	6
	SLC25A3	NP_005879.1	phosphate carrier protein, mitochondrial isoform a precursor [Homo sapiens]	10	29	67.5	74.1	114.6	119.5	124.3	1.771	1.841	1.098	1.697	1.612	1.676	1.546	1.043	1.085	1.04
	SLC25A4	NP_001142.2	ADP/ATP translocase 1 [Homo sapiens]	4	40	63.1	73.4	113.7	121.3	128.5	1.92	2.036	1.162	1.8	1.652	1.752	1.549	1.067	1.131	1.06
	SLC25A5	NP_001143.2	ADP/ATP translocase 2 [Homo sapiens]	8	50	63.8	75.6	113	120.4	127.2	1.889	1.995	1.185	1.773	1.594	1.683	1.496	1.065	1.125	1.056
	SLC2A1	NP_006507.2	solute carrier family 2, facilitated glucose transporter member 1 [Homo sapiens]	1	2	67.8	92.4	113.8	106.3	119.6	1.568	1.763	1.363	1.678	1.15	1.294	1.231	0.934	1.051	1.125
	SLC35F3	NP_775779.1	putative thiamine transporter SLC35F3 isoform 1 [Homo sapiens]	1	1	39.1	51.1	155.3	146.6	107.9	3.75	2.759	1.307	3.972	2.869	2.111	3.038	0.944	0.695	0.736
	SLC3A2	NP_001012680.1	4F2 cell-surface antigen heavy chain isoform b [Homo sapiens]	1	1
	SLTM	XP_011520324.1	PREDICTED: SAFB-like transcription modulator isoform X1 [Homo sapiens]	3	3	30	67.6	138.9	134.1	129.4	4.476	4.317	2.256	4.635	1.984	1.914	2.055	0.966	0.931	0.964
	SMARCA4	NP_001122321.1	transcription activator BRG1 isoform A [Homo sapiens]	7	5	72.7	88.5	112.1	116.3	110.3	1.599	1.517	1.217	1.542	1.314	1.246	1.267	1.037	0.984	0.948
	SMARCA5	NP_003592.3	SWI/SNF-related matrix-associated actin-dependent regulator of chromatin subfamily A member 5 [Homo sapiens]	13	14	59.5	77	115.4	123.3	124.8	2.071	2.096	1.295	1.939	1.6	1.619	1.498	1.068	1.081	1.012
	SMARCAD1	NP_001121902.1	SWI/SNF-related matrix-associated actin-dependent regulator of chromatin subfamily A containing DEAD/H box 1 isoform a [Homo sapiens]	2	3	65.5	65.6	121.8	117.2	129.9	1.79	1.985	1.003	1.86	1.785	1.98	1.855	0.962	1.067	1.109
	SMARCB1	XP_011528647.1	PREDICTED: SWI/SNF-related matrix-associated actin-dependent regulator of chromatin subfamily B member 1 isoform X1 [Homo sapiens]	3	6	53.4	67.1	123.6	113.5	142.4	2.123	2.665	1.256	2.312	1.691	2.123	1.841	0.918	1.153	1.255
	SMARCC1	NP_003065.3	SWI/SNF complex subunit SMARCC1 [Homo sapiens]	10	15	48.4	59.9	123.7	124.4	143.6	2.568	2.964	1.236	2.554	2.078	2.399	2.067	1.006	1.161	1.154
	SMARCC2	NP_001317217.1	SWI/SNF complex subunit SMARCC2 isoform d [Homo sapiens]	1	5	38.5	53.8	116.4	126.2	165	3.275	4.282	1.396	3.02	2.346	3.067	2.163	1.084	1.418	1.307
	SMARCD1	NP_003067.3	SWI/SNF-related matrix-associated actin-dependent regulator of chromatin subfamily D member 1 isoform a [Homo sapiens]	2	3	40.9	52.2	128.7	119.4	158.9	2.921	3.886	1.277	3.148	2.288	3.044	2.465	0.928	1.235	1.33
	SMARCD2	NP_001091896.1	SWI/SNF-related matrix-associated actin-dependent regulator of chromatin subfamily D member 2 isoform 1 [Homo sapiens]	5	10	107.1	70.9	106	98.1	117.9	0.916	1.1	0.662	0.989	1.384	1.662	1.494	0.926	1.113	1.201
	SMARCE1	NP_003070.3	SWI/SNF-related matrix-associated actin-dependent regulator of chromatin subfamily E member 1 [Homo sapiens]	6	20	40.3	51.7	123.9	114.1	170	2.832	4.219	1.284	3.074	2.206	3.287	2.395	0.921	1.373	1.49
	SMC1A	NP_006297.2	structural maintenance of chromosomes protein 1A isoform 1 [Homo sapiens]	9	8	53	78.8	120.4	129.5	118.4	2.443	2.233	1.486	2.272	1.644	1.503	1.529	1.075	0.983	0.914
	SMC2	NP_001252531.1	structural maintenance of chromosomes protein 2 [Homo sapiens]	4	3	51.1	63.5	127.9	131	126.5	2.564	2.477	1.243	2.504	2.064	1.993	2.015	1.024	0.989	0.966
	SMC3	NP_005436.1	structural maintenance of chromosomes protein 3 [Homo sapiens]	12	12	51.5	78.5	119.8	130.6	119.7	2.535	2.324	1.523	2.326	1.664	1.526	1.527	1.09	0.999	0.917
	SMC4	NP_001002800.1	structural maintenance of chromosomes protein 4 isoform 1 [Homo sapiens]	5	4	90.1	57.5	120.4	124	108	1.376	1.198	0.638	1.336	2.159	1.879	2.096	1.03	0.896	0.87
	SMC6	XP_016860403.1	PREDICTED: structural maintenance of chromosomes protein 6 isoform X1 [Homo sapiens]	1	2
	SMCHD1	XP_011523944.1	PREDICTED: structural maintenance of chromosomes flexible hinge domain-containing protein 1 isoform X1 [Homo sapiens]	10	5	60.6	78.8	118.3	118.1	124.2	1.948	2.049	1.3	1.951	1.498	1.576	1.5	0.998	1.051	1.052
	SMG1	XP_005255239.1	PREDICTED: serine/threonine-protein kinase SMG1 isoform X1 [Homo sapiens]	1	0	48.9	76.1	116.5	142.9	115.6	2.923	2.365	1.558	2.385	1.877	1.519	1.531	1.226	0.992	0.809
	SMG8	NP_060619.4	protein SMG8 [Homo sapiens]	1	1
	SMN1; SMN2	NP_059107.1	survival motor neuron protein isoform d [Homo sapiens]	1	4	93.5	81.4	119.4	106.4	99.3	1.138	1.062	0.871	1.277	1.307	1.219	1.467	0.891	0.831	0.933
	SMPD4	XP_011509745.1	PREDICTED: sphingomyelin phosphodiesterase 4 isoform X1 [Homo sapiens]	1	2	68.2	74.7	129.3	109	118.7	1.597	1.74	1.096	1.896	1.458	1.589	1.73	0.843	0.918	1.09
	SMU1	NP_060695.2	WD40 repeat-containing protein SMU1 [Homo sapiens]	1	2	103.7	104.9	80.5	103.4	107.5	0.996	1.036	1.011	0.776	0.986	1.025	0.768	1.284	1.335	1.04
	SND1	NP_055205.2	staphylococcal nuclease domain-containing protein 1 [Homo sapiens]	13	16	60.2	75.8	115.7	123.2	125.2	2.048	2.08	1.26	1.923	1.625	1.651	1.527	1.065	1.082	1.016
	SNRNP200	NP_054733.2	U5 small nuclear ribonucleoprotein 200 kDa helicase [Homo sapiens]	44	26	64.3	76.1	117.7	113.4	128.4	1.763	1.996	1.183	1.83	1.49	1.687	1.547	0.963	1.09	1.132
	SNRNP40	NP_004805.2	U5 small nuclear ribonucleoprotein 40 kDa protein [Homo sapiens]	2	6	65	85.2	111.7	115.2	122.9	1.772	1.89	1.31	1.718	1.353	1.443	1.311	1.032	1.1	1.066
	SNRNP70	NP_003080.2	U1 small nuclear ribonucleoprotein 70 kDa isoform 1 [Homo sapiens]	15	27	57.2	90.8	127	112.3	112.7	1.964	1.97	1.589	2.221	1.236	1.24	1.398	0.885	0.887	1.003
	SNRPA	NP_004587.1	U1 small nuclear ribonucleoprotein A [Homo sapiens]	4	23	63.8	82.5	124.1	113.7	115.9	1.782	1.816	1.292	1.944	1.379	1.405	1.504	0.917	0.934	1.019
	SNRPA1	NP_003081.2	U2 small nuclear ribonucleoprotein A' [Homo sapiens]	3	13	44.1	39.4	225.4	118.9	72.2	2.695	1.638	0.893	5.111	3.018	1.834	5.723	0.527	0.321	0.608
	SNRPB2	NP_937863.1	U2 small nuclear ribonucleoprotein B'' [Homo sapiens]	1	15
	SNRPC	NP_003084.1	U1 small nuclear ribonucleoprotein C [Homo sapiens]	1	8	53.1	159.9	116.8	93.9	76.3	1.769	1.437	3.011	2.199	0.588	0.477	0.73	0.804	0.654	0.813
	SNRPD1	NP_008869.1	small nuclear ribonucleoprotein Sm D1 isoform 1 [Homo sapiens]	3	28	63.7	85.4	134.9	108.1	107.9	1.698	1.694	1.341	2.117	1.266	1.264	1.579	0.802	0.8	0.998
	SNRPD2	NP_004588.1	small nuclear ribonucleoprotein Sm D2 isoform 1 [Homo sapiens]	7	62	59.9	82	143.5	109.9	104.7	1.835	1.749	1.369	2.396	1.34	1.277	1.75	0.766	0.73	0.953
	SNRPD3	NP_001265585.1	small nuclear ribonucleoprotein Sm D3 [Homo sapiens]	4	48	60.3	79.4	144.2	108.8	107.4	1.805	1.782	1.317	2.393	1.371	1.353	1.817	0.754	0.745	0.987
	SNRPE	NP_003085.1	small nuclear ribonucleoprotein E isoform 1 [Homo sapiens]	2	39	62.7	76.8	137.1	109.6	113.8	1.748	1.815	1.226	2.186	1.426	1.481	1.784	0.8	0.83	1.038
	SNRPF	NP_003086.1	small nuclear ribonucleoprotein F [Homo sapiens]	2	24	71.1	83.9	144.6	99.3	101.2	1.397	1.424	1.18	2.035	1.184	1.207	1.725	0.686	0.7	1.019
	SNRPG	NP_003087.1	small nuclear ribonucleoprotein G isoform a [Homo sapiens]	4	36	60.2	77	140.5	111.6	110.7	1.853	1.838	1.278	2.332	1.449	1.437	1.824	0.794	0.788	0.992
	SNRPN; SNURF	NP_001336393.1	small nuclear ribonucleoprotein-associated protein N [Homo sapiens]	5	18	59.5	77.1	138.6	115.4	109.4	1.939	1.838	1.295	2.33	1.497	1.418	1.798	0.832	0.789	0.948
	SNTB2	NP_006741.1	beta-2-syntrophin [Homo sapiens]	1	2	36.9	80.4	121.8	120.6	140.3	3.267	3.8	2.178	3.3	1.5	1.745	1.515	0.99	1.152	1.163
	SNW1	NP_001305773.1	SNW domain-containing protein 1 isoform 1 [Homo sapiens]	3	5	71.7	81.9	115.6	114.9	115.8	1.602	1.615	1.143	1.613	1.402	1.413	1.411	0.993	1.002	1.008
	SNX18	NP_443102.2	sorting nexin-18 isoform b [Homo sapiens]	1	1	60.3	79.7	100.9	118.5	140.5	1.964	2.329	1.321	1.671	1.486	1.762	1.265	1.175	1.393	1.185
	SNX9	NP_057308.1	sorting nexin-9 [Homo sapiens]	2	3	80.9	78.8	107.9	111.9	120.4	1.383	1.489	0.974	1.334	1.421	1.529	1.37	1.037	1.116	1.076
	SON	NP_620305.2	protein SON isoform F [Homo sapiens]	3	2	64.9	79.6	122.4	118.8	114.3	1.829	1.76	1.226	1.884	1.491	1.435	1.537	0.97	0.934	0.962
	SPATA5	XP_016863314.1	PREDICTED: spermatogenesis-associated protein 5 isoform X1 [Homo sapiens]	1	2
	SPCS2	NP_055567.2	signal peptidase complex subunit 2 [Homo sapiens]	1	3	57.3	81.3	109.5	124.6	127.2	2.176	2.221	1.419	1.912	1.534	1.566	1.348	1.138	1.161	1.021
	SPEN	NP_055816.2	msx2-interacting protein [Homo sapiens]	2	1	60.5	66.1	125	123.9	124.4	2.046	2.056	1.093	2.065	1.873	1.881	1.89	0.991	0.996	1.005
	SPNS1	XP_016879246.1	PREDICTED: protein spinster homolog 1 isoform X1 [Homo sapiens]	1	5
	SPTBN2	XP_006718732.1	PREDICTED: spectrin beta chain, non-erythrocytic 2 isoform X1 [Homo sapiens]	2	1	56.2	81.6	126.1	127.8	108.2	2.274	1.926	1.452	2.244	1.566	1.327	1.546	1.013	0.858	0.847
	SPTLC1	NP_001268232.1	serine palmitoyltransferase 1 isoform c [Homo sapiens]	1	2
	SQSTM1	NP_003891.1	sequestosome-1 isoform 1 [Homo sapiens]	1	3
	SRCAP	NP_006653.2	helicase SRCAP [Homo sapiens]	3	1	69.1	79.3	110.5	116.8	124.3	1.69	1.798	1.148	1.6	1.472	1.567	1.394	1.056	1.124	1.064
	SREK1	NP_001070667.1	splicing regulatory glutamine/lysine-rich protein 1 isoform a [Homo sapiens]	3	8	98.3	91	101.5	101.4	107.8	1.031	1.097	0.926	1.033	1.113	1.184	1.115	0.998	1.062	1.064
	SRP14	NP_003125.3	signal recognition particle 14 kDa protein isoform 1 [Homo sapiens]	1	10	41.5	77.3	113.8	166.4	100.9	4.009	2.431	1.862	2.741	2.153	1.306	1.472	1.462	0.887	0.606
	SRPK1	NP_003128.3	SRSF protein kinase 1 [Homo sapiens]	2	4	67.7	75.4	100.4	122.1	134.4	1.803	1.984	1.114	1.482	1.619	1.781	1.33	1.217	1.339	1.101
	SRRM1	XP_016855505.1	PREDICTED: serine/arginine repetitive matrix protein 1 isoform X7 [Homo sapiens]	2	2	84.1	77.4	102.2	118.3	118	1.407	1.403	0.92	1.215	1.529	1.525	1.321	1.157	1.154	0.997
	SRRM2	NP_057417.3	serine/arginine repetitive matrix protein 2 [Homo sapiens]	3	2	55.1	80.8	127	121.9	115.3	2.211	2.091	1.465	2.303	1.509	1.427	1.572	0.96	0.908	0.946
	SRRT	XP_005250462.1	PREDICTED: serrate RNA effector molecule homolog isoform X1 [Homo sapiens]	21	21	51.6	63.7	116.5	145	123.2	2.812	2.39	1.236	2.261	2.275	1.934	1.829	1.244	1.057	0.85
	SRSF1	NP_008855.1	serine/arginine-rich splicing factor 1 isoform 1 [Homo sapiens]	10	41	74.4	87.2	129.4	109.3	99.7	1.469	1.34	1.172	1.739	1.254	1.144	1.484	0.844	0.771	0.913
	SRSF2	NP_001182356.1	serine/arginine-rich splicing factor 2 [Homo sapiens]	4	14	89.8	94.1	108.1	105.8	102.2	1.178	1.137	1.048	1.204	1.124	1.086	1.149	0.978	0.945	0.966
	SRSF3	NP_003008.1	serine/arginine-rich splicing factor 3 [Homo sapiens]	8	45	86.6	89.3	111	110.4	102.7	1.275	1.185	1.03	1.282	1.237	1.15	1.244	0.995	0.925	0.93
	SRSF4	NP_005617.2	serine/arginine-rich splicing factor 4 [Homo sapiens]	3	11	75	90.3	112.8	110.9	111.1	1.479	1.481	1.205	1.504	1.227	1.229	1.248	0.983	0.985	1.002
	SRSF5	NP_001307143.1	serine/arginine-rich splicing factor 5 [Homo sapiens]	1	6	88.2	86.9	121.3	102.7	101.1	1.164	1.146	0.985	1.376	1.182	1.163	1.396	0.846	0.833	0.984
	SRSF6	NP_006266.2	serine/arginine-rich splicing factor 6 [Homo sapiens]	5	16	78.7	85.2	117.2	110.5	108.5	1.405	1.379	1.083	1.49	1.298	1.273	1.375	0.943	0.926	0.981
	SRSF7	NP_001026854.1	serine/arginine-rich splicing factor 7 isoform 1 [Homo sapiens]	4	21	74.1	88.4	112	113.7	111.8	1.534	1.509	1.194	1.512	1.286	1.264	1.267	1.015	0.998	0.983
	SRSF9	NP_003760.1	serine/arginine-rich splicing factor 9 [Homo sapiens]	11	48	39.1	66	182.6	121.2	91	3.097	2.326	1.686	4.667	1.837	1.379	2.768	0.664	0.498	0.751
	SSB	NP_001281074.1	lupus La protein [Homo sapiens]	2	7	30.2	35.3	164.4	212.1	58	7.026	1.921	1.171	5.447	6	1.64	4.652	1.29	0.353	0.273
	SSR1	NP_003135.2	translocon-associated protein subunit alpha isoform 1 precursor [Homo sapiens]	1	5	55.5	78.6	122.2	126.5	117.2	2.282	2.113	1.418	2.203	1.609	1.49	1.554	1.036	0.959	0.926
	SSRP1	XP_016873669.1	PREDICTED: FACT complex subunit SSRP1 isoform X1 [Homo sapiens]	11	17	77.7	82.8	106.7	119.6	113.1	1.539	1.455	1.065	1.372	1.444	1.366	1.288	1.121	1.06	0.946
	STAG2	NP_001036215.1	cohesin subunit SA-2 isoform a [Homo sapiens]	1	1
	STAU1	NP_001309862.1	double-stranded RNA-binding protein Staufen homolog 1 isoform f [Homo sapiens]	2	4	26.3	76.3	127	101.1	169.3	3.847	6.444	2.903	4.833	1.325	2.22	1.665	0.796	1.333	1.675
	STK11IP	NP_443134.3	serine/threonine-protein kinase 11-interacting protein [Homo sapiens]	1	1	73.6	72.3	108.8	116.4	128.9	1.581	1.752	0.983	1.479	1.609	1.783	1.504	1.069	1.185	1.108
	STK25	NP_001258907.1	serine/threonine-protein kinase 25 isoform 1 [Homo sapiens]	1	4	53.2	84.7	121.6	118	122.5	2.22	2.305	1.593	2.288	1.394	1.447	1.436	0.97	1.007	1.038
	STK39	NP_037365.2	STE20/SPS1-related proline-alanine-rich protein kinase [Homo sapiens]	2	5	64.8	84.9	127.7	136.4	86.2	2.103	1.33	1.309	1.969	1.606	1.016	1.504	1.068	0.675	0.632
	STK4	XP_005260587.1	PREDICTED: serine/threonine-protein kinase 4 isoform X1 [Homo sapiens]	1	3
	STOML2	NP_038470.1	stomatin-like protein 2, mitochondrial isoform a [Homo sapiens]	1	4
	STRAP	NP_009109.3	serine-threonine kinase receptor-associated protein [Homo sapiens]	1	2	62.2	71.8	119.7	137.2	109.2	2.206	1.756	1.155	1.925	1.911	1.521	1.667	1.146	0.912	0.796
	STRBP	XP_016870382.1	PREDICTED: spermatid perinuclear RNA-binding protein isoform X1 [Homo sapiens]	1	3	41.6	54.4	124.5	135.3	144.2	3.254	3.469	1.309	2.996	2.486	2.65	2.289	1.086	1.158	1.066
	STT3A	NP_001265432.1	dolichyl-diphosphooligosaccharide--protein glycosyltransferase subunit STT3A isoform a [Homo sapiens]	3	4	66.9	75.2	118.2	116.3	123.4	1.738	1.845	1.124	1.766	1.547	1.642	1.571	0.984	1.045	1.061
	STT3B	NP_849193.1	dolichyl-diphosphooligosaccharide--protein glycosyltransferase subunit STT3B [Homo sapiens]	1	2	36.6	69.2	134.3	138.3	121.6	3.775	3.318	1.888	3.667	2	1.758	1.943	1.029	0.905	0.879
	SUB1	NP_006704.3	activated RNA polymerase II transcriptional coactivator p15 [Homo sapiens]	4	38	66.8	90	99.4	131.6	112.3	1.97	1.682	1.348	1.488	1.462	1.248	1.104	1.324	1.13	0.854
	SUCLA2	NP_003841.1	succinate--CoA ligase [ADP-forming] subunit beta, mitochondrial precursor [Homo sapiens]	4	11	61.9	72.3	113.5	128.4	123.9	2.075	2.002	1.168	1.834	1.776	1.713	1.57	1.131	1.091	0.965
	SUCLG1	NP_003840.2	succinate--CoA ligase [ADP/GDP-forming] subunit alpha, mitochondrial precursor [Homo sapiens]	1	4	76.2	77.2	114.3	107.2	125.1	1.407	1.641	1.014	1.5	1.388	1.619	1.48	0.938	1.094	1.167
	SUGP2	NP_001308628.1	SURP and G-patch domain-containing protein 2 isoform 2 [Homo sapiens]	1	1
	SUN2	NP_001186508.1	SUN domain-containing protein 2 isoform a [Homo sapiens]	3	6	73.9	59.6	105.3	130.1	131.1	1.761	1.773	0.807	1.424	2.182	2.198	1.766	1.236	1.245	1.007
	SUPT16H	NP_009123.1	FACT complex subunit SPT16 [Homo sapiens]	17	20	77.6	84	111.9	116.9	109.6	1.507	1.413	1.083	1.443	1.391	1.305	1.333	1.044	0.979	0.938
	SUPT3H	XP_016866859.1	PREDICTED: transcription initiation protein SPT3 homolog isoform X1 [Homo sapiens]	1	4	34.2	66.3	131.6	134.2	133.7	3.925	3.91	1.94	3.851	2.023	2.015	1.985	1.019	1.016	0.996
	SUPT5H	NP_001306919.1	transcription elongation factor SPT5 isoform a [Homo sapiens]	17	18	66.6	71.6	113.7	114.9	133.1	1.725	1.998	1.074	1.707	1.606	1.861	1.59	1.011	1.17	1.158
	SUPT6H	NP_001307684.1	transcription elongation factor SPT6 [Homo sapiens]	3	2	78.9	79.2	118.1	110	113.7	1.394	1.441	1.004	1.496	1.389	1.435	1.49	0.932	0.963	1.034
	SUZ12	NP_056170.2	polycomb protein SUZ12 isoform 1 [Homo sapiens]	1	1
	SYNCRIP	NP_006363.4	heterogeneous nuclear ribonucleoprotein Q isoform 1 [Homo sapiens]	11	31	39.3	48.1	154.3	153.1	105.3	3.897	2.68	1.225	3.93	3.182	2.188	3.208	0.992	0.682	0.688
	SYNE1	XP_011533943.1	PREDICTED: nesprin-1 isoform X2 [Homo sapiens]	1	0	69.1	72.7	121.9	121.6	114.7	1.759	1.66	1.052	1.764	1.673	1.578	1.677	0.997	0.941	0.944
	TAF5L	NP_055224.1	TAF5-like RNA polymerase II p300/CBP-associated factor-associated factor 65 kDa subunit 5L isoform a [Homo sapiens]	1	2
	TAF6L	NP_006464.1	TAF6-like RNA polymerase II p300/CBP-associated factor-associated factor 65 kDa subunit 6L [Homo sapiens]	1	2
	TAMM41	NP_001271330.1	phosphatidate cytidylyltransferase, mitochondrial isoform a [Homo sapiens]	1	2	64.8	80.9	118	115.3	120.9	1.779	1.864	1.248	1.821	1.426	1.494	1.459	0.977	1.024	1.048
	TAOK2	XP_011544284.1	PREDICTED: serine/threonine-protein kinase TAO2 isoform X1 [Homo sapiens]	1	1	72.1	73	105.8	136.7	112.4	1.896	1.558	1.013	1.468	1.872	1.538	1.449	1.292	1.062	0.822
	TARS	NP_001245367.1	threonine--tRNA ligase, cytoplasmic isoform 2 [Homo sapiens]	1	1	79.6	75.9	119.5	116.3	108.8	1.462	1.368	0.954	1.502	1.533	1.434	1.575	0.974	0.911	0.935
	TARS2	NP_079426.2	threonine--tRNA ligase, mitochondrial isoform a [Homo sapiens]	4	6	71.3	82.9	116.1	118.4	111.4	1.661	1.562	1.163	1.629	1.428	1.343	1.4	1.02	0.959	0.941
	TARSL2	NP_689547.2	probable threonine--tRNA ligase 2, cytoplasmic [Homo sapiens]	1	1	62.9	99.7	115.6	124.5	97.2	1.98	1.545	1.586	1.838	1.248	0.975	1.159	1.077	0.841	0.781
	TBC1D10B	NP_056342.3	TBC1 domain family member 10B [Homo sapiens]	3	5	74.3	99.3	111.6	96.2	118.6	1.294	1.596	1.336	1.501	0.968	1.194	1.123	0.862	1.063	1.233
	TBC1D15	XP_006719627.1	PREDICTED: TBC1 domain family member 15 isoform X1 [Homo sapiens]	1	2	57.8	64.1	124.6	123.7	129.9	2.138	2.246	1.108	2.154	1.931	2.028	1.944	0.993	1.043	1.05
	TBC1D2B	NP_653173.1	TBC1 domain family member 2B isoform a [Homo sapiens]	1	1	81.9	76.7	101.9	126.3	113.3	1.543	1.385	0.937	1.244	1.647	1.478	1.329	1.24	1.113	0.897
	TBC1D3B	XP_005258037.2	PREDICTED: TBC1 domain family member 3B isoform X1 [Homo sapiens]	1	1	47.5	84.3	116.2	118.9	133.1	2.504	2.803	1.774	2.446	1.412	1.58	1.379	1.024	1.146	1.119
	TBC1D4	NP_055647.2	TBC1 domain family member 4 isoform 1 [Homo sapiens]	7	6	57.8	68.7	115.7	131.9	126	2.28	2.178	1.188	2	1.919	1.834	1.684	1.14	1.089	0.955
	TBC1D9	NP_055945.2	TBC1 domain family member 9 [Homo sapiens]	1	1	52.3	70.2	106.6	132	138.9	2.525	2.657	1.343	2.039	1.881	1.979	1.519	1.238	1.304	1.053
	TBCD	NP_005984.3	tubulin-specific chaperone D [Homo sapiens]	1	1
	TBL1X	NP_001132938.1	F-box-like/WD repeat-containing protein TBL1X isoform a [Homo sapiens]	1	2	56.8	71.7	116.7	124	130.8	2.183	2.303	1.263	2.054	1.729	1.824	1.627	1.063	1.121	1.055
	TBL2	NP_036585.1	transducin beta-like protein 2 precursor [Homo sapiens]	2	3	62.4	80.9	121.7	125.4	109.6	2.008	1.754	1.295	1.949	1.551	1.355	1.505	1.03	0.9	0.874
	TBL3	NP_006444.2	transducin beta-like protein 3 [Homo sapiens]	1	2
	TBP	NP_003185.1	TATA-box-binding protein isoform 1 [Homo sapiens]	1	4	53.1	64.3	133.7	118.2	130.7	2.228	2.463	1.211	2.52	1.839	2.034	2.081	0.884	0.977	1.106
	TCERG1	XP_005268422.1	PREDICTED: transcription elongation regulator 1 isoform X1 [Homo sapiens]	4	3	48.5	77.4	134.8	131.2	108.1	2.703	2.226	1.594	2.778	1.695	1.396	1.743	0.973	0.801	0.824
	TCOF1	XP_005268559.1	PREDICTED: treacle protein isoform X1 [Homo sapiens]	1	1
	TCP1	NP_110379.2	T-complex protein 1 subunit alpha isoform a [Homo sapiens]	9	27	50	64.8	110.5	136.2	138.6	2.726	2.774	1.297	2.211	2.103	2.139	1.706	1.233	1.254	1.017
	TECR	XP_006723008.1	PREDICTED: very-long-chain enoyl-CoA reductase isoform X1 [Homo sapiens]	1	3
	TELO2	XP_011521078.1	PREDICTED: telomere length regulation protein TEL2 homolog isoform X1 [Homo sapiens]	4	4	74.2	76.5	118.2	111.1	120	1.497	1.617	1.031	1.594	1.452	1.568	1.545	0.94	1.015	1.08
	TEX10	NP_060216.2	testis-expressed protein 10 isoform 1 [Homo sapiens]	2	3	41.7	58	129.3	134.9	136.2	3.234	3.266	1.391	3.102	2.326	2.348	2.23	1.043	1.053	1.01
	TFCP2	NP_005644.2	alpha-globin transcription factor CP2 isoform 1 [Homo sapiens]	1	2
	TFE3	NP_006512.2	transcription factor E3 isoform 1 [Homo sapiens]	1	1
	TFG	NP_001182407.1	protein TFG isoform 1 [Homo sapiens]	3	7	86.5	73.3	116.3	114	109.8	1.318	1.269	0.847	1.344	1.556	1.498	1.587	0.98	0.944	0.963
	TFIP11	NP_001333790.1	tuftelin-interacting protein 11 isoform 1 [Homo sapiens]	2	2	60.5	65.4	136.3	109.1	128.7	1.802	2.126	1.081	2.252	1.667	1.967	2.083	0.8	0.944	1.18
	THEM6	NP_057731.1	protein THEM6 precursor [Homo sapiens]	4	14	56.8	92.5	122.2	114.3	114.2	2.012	2.009	1.628	2.15	1.236	1.234	1.321	0.936	0.934	0.999
	THOC2	XP_016885152.1	PREDICTED: THO complex subunit 2 isoform X1 [Homo sapiens]	5	3	53.5	74.1	119.8	123	129.6	2.298	2.421	1.385	2.239	1.66	1.748	1.617	1.027	1.081	1.053
	THOC5	XP_016884516.1	PREDICTED: THO complex subunit 5 homolog isoform X1 [Homo sapiens]	2	2	49.1	72.7	111.8	96.4	170	1.966	3.466	1.482	2.279	1.327	2.339	1.538	0.863	1.521	1.763
	THRAP3	NP_001308400.1	thyroid hormone receptor-associated protein 3 isoform 1 [Homo sapiens]	11	11	59.6	79.2	121.8	121.4	118.1	2.035	1.98	1.328	2.043	1.533	1.492	1.539	0.996	0.969	0.973
	TIMM17B	NP_001161419.1	mitochondrial import inner membrane translocase subunit Tim17-B isoform 1 [Homo sapiens]	1	3	51.5	68.2	119	130.3	131	2.53	2.544	1.326	2.312	1.909	1.919	1.744	1.095	1.101	1.006
	TIMM44	NP_006342.2	mitochondrial import inner membrane translocase subunit TIM44 [Homo sapiens]	1	3	55.5	71	124.9	135.1	113.5	2.434	2.046	1.28	2.251	1.902	1.598	1.759	1.081	0.909	0.84
	TIMM50	NP_001001563.1	mitochondrial import inner membrane translocase subunit TIM50 isoform 1 [Homo sapiens]	5	14	65.9	78.7	112	112.7	130.7	1.711	1.984	1.195	1.7	1.432	1.661	1.423	1.006	1.167	1.16
	TIMMDC1	NP_057673.2	complex I assembly factor TIMMDC1, mitochondrial precursor [Homo sapiens]	1	4	65.6	74	97.7	133.3	129.5	2.033	1.975	1.129	1.49	1.801	1.75	1.32	1.364	1.326	0.972
	TJP1	XP_016878010.1	PREDICTED: tight junction protein ZO-1 isoform X1 [Homo sapiens]	4	2	81.1	85.2	109.3	112.7	111.8	1.389	1.378	1.05	1.347	1.323	1.312	1.283	1.031	1.023	0.992
	TJP2	NP_001163887.1	tight junction protein ZO-2 isoform 3 [Homo sapiens]	1	1	61.5	85	117.5	108.5	127.5	1.765	2.074	1.382	1.912	1.277	1.5	1.383	0.923	1.085	1.175
	TLE4	XP_011517254.1	PREDICTED: transducin-like enhancer protein 4 isoform X1 [Homo sapiens]	2	2	69.9	73.1	114.2	125.6	117.1	1.798	1.676	1.046	1.634	1.718	1.602	1.562	1.1	1.025	0.932
	TLN1	NP_006280.3	talin-1 [Homo sapiens]	1	0	77.1	82.5	113.5	110.6	116.3	1.435	1.508	1.069	1.472	1.341	1.41	1.376	0.975	1.025	1.051
	TMEM194A; NEMP1	XP_011536358.1	PREDICTED: nuclear envelope integral membrane protein 1 isoform X1 [Homo sapiens]	1	2	44.6	76.4	124	128	127	2.867	2.844	1.711	2.778	1.675	1.662	1.623	1.032	1.024	0.992
	TMEM201	XP_016856038.1	PREDICTED: transmembrane protein 201 isoform X1 [Homo sapiens]	1	1
	TNPO1	NP_002261.3	transportin-1 isoform 1 [Homo sapiens]	1	1	55.9	95	99.6	119.2	130.4	2.133	2.333	1.7	1.783	1.255	1.373	1.049	1.196	1.308	1.094
	TOMM40	NP_001122389.1	mitochondrial import receptor subunit TOM40 homolog [Homo sapiens]	1	3	82.3	73.6	101.9	124.1	118.1	1.508	1.435	0.894	1.239	1.686	1.605	1.385	1.218	1.159	0.952
	TOP2A	NP_001058.2	DNA topoisomerase 2-alpha [Homo sapiens]	4	5	61.2	78.3	120.7	117.2	122.5	1.913	2.001	1.279	1.971	1.496	1.564	1.541	0.97	1.015	1.046
	TOP2B	NP_001317629.1	DNA topoisomerase 2-beta isoform 1 [Homo sapiens]	4	5	76.3	77.1	109.2	113.8	123.6	1.491	1.62	1.01	1.432	1.476	1.604	1.418	1.041	1.131	1.086
	TP53	NP_001119584.1	cellular tumor antigen p53 isoform a [Homo sapiens]	6	11	75.9	82.5	108.6	114.8	118.1	1.512	1.556	1.087	1.431	1.391	1.431	1.316	1.057	1.087	1.029
	TP53BP1	NP_001135452.1	TP53-binding protein 1 isoform 1 [Homo sapiens]	3	1	58.5	70.6	123.7	120.3	126.9	2.055	2.167	1.205	2.113	1.705	1.798	1.754	0.972	1.026	1.055
	TRA2A	NP_037425.1	transformer-2 protein homolog alpha isoform 1 [Homo sapiens]	5	19	65.1	83.6	114.1	123	114.1	1.889	1.752	1.284	1.752	1.471	1.364	1.365	1.078	1	0.928
	TRA2B	NP_004584.1	transformer-2 protein homolog beta isoform 1 [Homo sapiens]	6	24	64.5	87.3	118.8	115.3	114.1	1.787	1.769	1.354	1.842	1.32	1.307	1.361	0.97	0.96	0.99
	TRABD	XP_016884432.1	PREDICTED: traB domain-containing protein isoform X1 [Homo sapiens]	1	3	69.8	65.4	114.3	115.8	134.8	1.659	1.932	0.937	1.638	1.77	2.061	1.747	1.013	1.18	1.164
	TRAP1	NP_057376.2	heat shock protein 75 kDa, mitochondrial isoform 1 precursor [Homo sapiens]	6	9	72.4	82.7	111.6	113.7	119.5	1.571	1.651	1.143	1.541	1.374	1.445	1.349	1.019	1.071	1.051
	TRIM25	NP_005073.2	E3 ubiquitin/ISG15 ligase TRIM25 [Homo sapiens]	2	3	49.4	81.6	114.6	126	128.4	2.552	2.6	1.652	2.322	1.545	1.574	1.405	1.099	1.12	1.019
	TRIM28	NP_005753.1	transcription intermediary factor 1-beta [Homo sapiens]	4	6	64	70.4	118.3	124.8	122.5	1.951	1.915	1.101	1.85	1.773	1.74	1.681	1.055	1.035	0.981
	TRIOBP	NP_001034230.1	TRIO and F-actin-binding protein isoform 6 [Homo sapiens]	2	1	66.4	79.7	100.5	135	118.3	2.034	1.782	1.201	1.514	1.693	1.484	1.26	1.343	1.177	0.876
	TRIP12	NP_001335258.1	E3 ubiquitin-protein ligase TRIP12 isoform i [Homo sapiens]	1	1	88.2	80.5	96.4	123.6	111.3	1.401	1.262	0.913	1.093	1.535	1.382	1.197	1.282	1.154	0.9
	TRIP13	NP_004228.1	pachytene checkpoint protein 2 homolog isoform 1 [Homo sapiens]	5	13	83.1	75.1	104.9	117.5	119.4	1.414	1.436	0.904	1.263	1.565	1.589	1.397	1.12	1.138	1.016
	TRIP4	NP_057297.2	activating signal cointegrator 1 isoform 1 [Homo sapiens]	1	2	61.8	91.5	96.4	112.2	138	1.815	2.232	1.48	1.56	1.226	1.508	1.054	1.163	1.431	1.23
	TRMT10C	NP_060289.2	mitochondrial ribonuclease P protein 1 precursor [Homo sapiens]	2	6	62.6	73.8	115.7	124.8	123.1	1.993	1.966	1.178	1.849	1.691	1.669	1.569	1.078	1.064	0.987
	TRMT2A	NP_001317968.1	tRNA (uracil-5-)-methyltransferase homolog A isoform c [Homo sapiens]	3	4	58.3	78.8	114.2	124.7	124	2.137	2.126	1.351	1.957	1.582	1.574	1.449	1.092	1.086	0.995
	TRRAP	NP_001231509.1	transformation/transcription domain-associated protein isoform 1 [Homo sapiens]	2	0	79.7	75	98.5	123.4	123.4	1.548	1.548	0.941	1.236	1.645	1.645	1.314	1.252	1.252	1
	TSG101	NP_006283.1	tumor susceptibility gene 101 protein [Homo sapiens]	1	4	76.6	81.6	123.1	105.9	112.7	1.383	1.472	1.066	1.607	1.298	1.381	1.508	0.86	0.916	1.064
	TSPO	NP_001243460.1	translocator protein [Homo sapiens]	1	5	59.4	76.2	112.6	118.8	133	2	2.24	1.284	1.896	1.558	1.745	1.477	1.055	1.181	1.12
	TSPYL2	XP_016885215.1	PREDICTED: testis-specific Y-encoded-like protein 2 isoform X1 [Homo sapiens]	1	1	57.5	79.4	92.4	124	146.7	2.155	2.549	1.38	1.606	1.561	1.847	1.163	1.342	1.588	1.183
	TSR1	NP_060598.3	pre-rRNA-processing protein TSR1 homolog [Homo sapiens]	1	2
	TTC27	NP_060205.3	tetratricopeptide repeat protein 27 isoform 1 [Homo sapiens]	2	2	86.6	75.2	107.8	117.1	113.3	1.352	1.308	0.868	1.245	1.557	1.506	1.433	1.086	1.05	0.967
	TTF2	XP_016858040.1	PREDICTED: transcription termination factor 2 isoform X1 [Homo sapiens]	3	2	78	80.3	104.5	117.2	120	1.503	1.54	1.03	1.341	1.46	1.495	1.302	1.121	1.148	1.024
	TTK	NP_003309.2	dual specificity protein kinase TTK isoform 1 [Homo sapiens]	1	1
	TUBA1B	NP_006073.2	tubulin alpha-1B chain [Homo sapiens]	4	60	82.2	82.6	105.6	108.7	120.9	1.321	1.47	1.004	1.284	1.316	1.464	1.279	1.029	1.145	1.112
	TUBA1C	NP_001290043.1	tubulin alpha-1C chain isoform a [Homo sapiens]	3	52	81	83.2	104.8	112.1	118.9	1.384	1.468	1.027	1.294	1.348	1.43	1.261	1.069	1.134	1.061
	TUBB	NP_821133.1	tubulin beta chain isoform b [Homo sapiens]	6	61	77.7	79.8	108.4	113.2	120.9	1.458	1.556	1.027	1.396	1.419	1.515	1.359	1.044	1.115	1.067
	TUBB4A	NP_001276052.1	tubulin beta-4A chain isoform 1 [Homo sapiens]	1	41	66.8	76.3	106.5	120	130.4	1.797	1.952	1.142	1.595	1.574	1.71	1.397	1.127	1.224	1.086
	TUBB4B	NP_006079.1	tubulin beta-4B chain [Homo sapiens]	2	51	79.1	78.5	111.3	113.4	117.7	1.434	1.488	0.992	1.407	1.445	1.5	1.418	1.019	1.058	1.038
	TUBB6	NP_001290453.1	tubulin beta-6 chain isoform 1 [Homo sapiens]	2	21	77.4	81	103.1	114.5	124	1.479	1.602	1.047	1.333	1.413	1.53	1.272	1.11	1.202	1.083
	TUBG2	NP_001307438.1	tubulin gamma-2 chain isoform 1 [Homo sapiens]	2	5	71.1	85.8	101.6	110.4	131.1	1.553	1.844	1.207	1.428	1.286	1.527	1.183	1.087	1.291	1.187
	TUBGCP2	NP_001243546.1	gamma-tubulin complex component 2 isoform 1 [Homo sapiens]	3	4	72.9	77.2	112.1	114.2	123.7	1.567	1.697	1.059	1.537	1.48	1.603	1.452	1.019	1.104	1.083
	TUBGCP3	NP_006313.1	gamma-tubulin complex component 3 isoform 1 [Homo sapiens]	1	1
	TUFM	NP_003312.3	elongation factor Tu, mitochondrial precursor [Homo sapiens]	1	3	101	73.9	101	113.7	110.5	1.126	1.094	0.732	1	1.538	1.495	1.366	1.126	1.094	0.972
	TWF1	NP_001229326.1	twinfilin-1 isoform 1 [Homo sapiens]	1	2	65.9	83.4	103.7	109.4	137.5	1.661	2.087	1.266	1.574	1.312	1.649	1.243	1.055	1.326	1.257
	U2AF1; LOC102724594; U2AF1L5	NP_006749.1	splicing factor U2AF 35 kDa subunit isoform a [Homo sapiens]	6	30	94.4	91.4	97.9	105.5	110.7	1.117	1.173	0.968	1.037	1.155	1.212	1.071	1.078	1.131	1.05
	U2AF2	NP_009210.1	splicing factor U2AF 65 kDa subunit isoform a [Homo sapiens]	9	22	94	89.8	94.7	106.8	114.7	1.135	1.22	0.954	1.007	1.189	1.278	1.055	1.127	1.211	1.074
	U2SURP	NP_001073884.1	U2 snRNP-associated SURP motif-containing protein isoform 1 [Homo sapiens]	10	12	78.2	90.8	104.8	110.7	115.5	1.416	1.477	1.162	1.341	1.219	1.272	1.155	1.056	1.101	1.043
	UBA1	XP_016885266.1	PREDICTED: ubiquitin-like modifier-activating enzyme 1 isoform X1 [Homo sapiens]	3	3	64.3	68.7	114.7	121.9	130.4	1.896	2.027	1.068	1.783	1.775	1.899	1.67	1.063	1.137	1.069
	UBA5	NP_079094.1	ubiquitin-like modifier-activating enzyme 5 isoform 1 [Homo sapiens]	1	2
	UBA52	XP_016882687.1	PREDICTED: ubiquitin-60S ribosomal protein L40 isoform X1 [Homo sapiens]	3	17	62.5	74.5	113.7	120.1	129.2	1.921	2.067	1.192	1.82	1.611	1.734	1.527	1.056	1.136	1.076
	UBE2E3	NP_001265484.1	ubiquitin-conjugating enzyme E2 E3 [Homo sapiens]	1	4	84	97.9	140.9	88.6	88.6	1.056	1.056	1.167	1.678	0.905	0.905	1.438	0.629	0.629	1
	UBE2O	XP_005257624.1	PREDICTED: (E3-independent) E2 ubiquitin-conjugating enzyme isoform X1 [Homo sapiens]	1	1	53.8	65	138.4	128.5	114.2	2.39	2.123	1.209	2.574	1.977	1.756	2.129	0.928	0.825	0.888
	UBE3C	NP_055486.2	ubiquitin-protein ligase E3C [Homo sapiens]	1	2
	UBE4A	NP_004779.2	ubiquitin conjugation factor E4 A isoform 1 [Homo sapiens]	1	1
	UBR4	XP_011539410.1	PREDICTED: E3 ubiquitin-protein ligase UBR4 isoform X1 [Homo sapiens]	10	2	57.3	62.3	120.2	126.9	133.3	2.214	2.326	1.087	2.098	2.037	2.14	1.93	1.056	1.109	1.05
	UBR5	XP_011515408.2	PREDICTED: E3 ubiquitin-protein ligase UBR5 isoform X5 [Homo sapiens]	11	4	80.9	85	109.3	112	112.8	1.385	1.394	1.05	1.351	1.319	1.328	1.287	1.025	1.032	1.007
	UFL1	NP_056138.1	E3 UFM1-protein ligase 1 [Homo sapiens]	2	3	50.7	67.4	104.9	149.3	127.8	2.945	2.521	1.329	2.068	2.216	1.897	1.557	1.424	1.219	0.856
	UMPS	NP_000364.1	uridine 5'-monophosphate synthase [Homo sapiens]	1	2
	UNC45A	NP_001310548.1	protein unc-45 homolog A isoform 2 [Homo sapiens]	3	3	75.3	70.9	116.1	105.5	132.2	1.4	1.755	0.941	1.541	1.487	1.864	1.637	0.908	1.139	1.254
	UPF1	XP_016882594.1	PREDICTED: regulator of nonsense transcripts 1 isoform X1 [Homo sapiens]	12	13	59.4	74.7	124.6	119.7	121.7	2.016	2.05	1.258	2.1	1.603	1.63	1.67	0.96	0.976	1.017
	UPF2	NP_542166.1	regulator of nonsense transcripts 2 [Homo sapiens]	1	1	72.3	87.9	115	114.5	110.3	1.585	1.526	1.217	1.592	1.302	1.254	1.308	0.995	0.958	0.963
	UPF3B	XP_016885226.1	PREDICTED: regulator of nonsense transcripts 3B isoform X1 [Homo sapiens]	1	1	79	105.1	92.8	111.1	111.9	1.406	1.416	1.33	1.174	1.057	1.064	0.883	1.197	1.205	1.007
	UQCR10	NP_037519.2	cytochrome b-c1 complex subunit 9 isoform a [Homo sapiens]	2	38	58.6	81.7	106.1	117	136.6	1.998	2.332	1.394	1.811	1.433	1.673	1.299	1.103	1.288	1.167
	UQCRC2	NP_003357.2	cytochrome b-c1 complex subunit 2, mitochondrial precursor [Homo sapiens]	10	30	72.2	80.7	107	117.6	122.4	1.628	1.694	1.118	1.481	1.457	1.516	1.325	1.099	1.144	1.041
	UQCRH	NP_005995.2	cytochrome b-c1 complex subunit 6, mitochondrial isoform 1 precursor [Homo sapiens]	1	10
	UQCRQ	NP_055217.2	cytochrome b-c1 complex subunit 8 [Homo sapiens]	1	10	73	68	103.3	136.9	118.9	1.876	1.629	0.933	1.416	2.012	1.747	1.518	1.325	1.151	0.868
	USMG5	NP_001193356.1	up-regulated during skeletal muscle growth protein 5 [Homo sapiens]	1	17
	USP10	NP_001259004.1	ubiquitin carboxyl-terminal hydrolase 10 isoform 1 [Homo sapiens]	4	7	49	74.4	119.5	126.4	130.7	2.581	2.669	1.52	2.44	1.698	1.756	1.606	1.058	1.094	1.034
	USP15	NP_001239007.1	ubiquitin carboxyl-terminal hydrolase 15 isoform 1 [Homo sapiens]	5	5	58.8	55.2	107.5	104.7	173.8	1.781	2.955	0.939	1.829	1.897	3.148	1.948	0.974	1.616	1.659
	USP22	NP_056091.1	ubiquitin carboxyl-terminal hydrolase 22 [Homo sapiens]	1	1	57.4	52.5	135.2	137.7	117.2	2.4	2.043	0.914	2.357	2.625	2.234	2.578	1.018	0.867	0.851
	USP24	XP_016856320.1	PREDICTED: ubiquitin carboxyl-terminal hydrolase 24 isoform X1 [Homo sapiens]	1	0	56.8	61.2	123.6	122.2	136.2	2.153	2.398	1.078	2.176	1.997	2.224	2.019	0.989	1.102	1.114
	USP39	NP_001243654.1	U4/U6.U5 tri-snRNP-associated protein 2 isoform 1 [Homo sapiens]	1	3
	USP7	XP_016879141.1	PREDICTED: ubiquitin carboxyl-terminal hydrolase 7 isoform X1 [Homo sapiens]	7	8	53.2	67.4	117.1	135.5	126.8	2.545	2.382	1.266	2.199	2.009	1.881	1.736	1.157	1.083	0.936
	USP9X	XP_005272732.1	PREDICTED: probable ubiquitin carboxyl-terminal hydrolase FAF-X isoform X1 [Homo sapiens]	4	3	68.6	75.8	117.1	117.6	120.9	1.714	1.761	1.105	1.706	1.55	1.594	1.543	1.005	1.033	1.028
	USP9Y	XP_016885567.1	PREDICTED: probable ubiquitin carboxyl-terminal hydrolase FAF-Y isoform X1 [Homo sapiens]	1	2	69.6	63.4	112.8	121.8	132.4	1.75	1.902	0.911	1.62	1.922	2.088	1.779	1.08	1.174	1.087
	UTP11L; UTP11	NP_057121.2	probable U3 small nucleolar RNA-associated protein 11 [Homo sapiens]	1	3
	UTP14A	NP_006640.2	U3 small nucleolar RNA-associated protein 14 homolog A isoform 1 [Homo sapiens]	1	1	47.8	75.1	123.3	114.7	139.1	2.397	2.907	1.57	2.576	1.527	1.852	1.641	0.931	1.129	1.213
	UTP15	NP_115551.2	U3 small nucleolar RNA-associated protein 15 homolog isoform 1 [Homo sapiens]	2	3	40	78.7	131.1	130.4	119.7	3.257	2.989	1.966	3.274	1.657	1.52	1.666	0.995	0.913	0.918
	UTP18	NP_057085.2	U3 small nucleolar RNA-associated protein 18 homolog [Homo sapiens]	2	4	55	74.1	127.1	126.5	117.4	2.299	2.134	1.346	2.311	1.708	1.585	1.716	0.995	0.923	0.928
	UTP6	NP_060898.2	U3 small nucleolar RNA-associated protein 6 homolog [Homo sapiens]	1	1	64.1	72.5	121	123.1	119.3	1.919	1.86	1.13	1.887	1.699	1.646	1.67	1.017	0.986	0.969
	UTRN	XP_011534404.1	PREDICTED: utrophin isoform X1 [Homo sapiens]	1	0
	VANGL1	NP_001165883.1	vang-like protein 1 isoform 1 [Homo sapiens]	1	1	49.8	53.9	125.7	136.5	134.1	2.744	2.694	1.083	2.526	2.533	2.488	2.333	1.086	1.067	0.982
	VARS	XP_005249419.1	PREDICTED: valine--tRNA ligase isoform X1 [Homo sapiens]	8	6	50.6	67.9	128.4	121	132.1	2.388	2.608	1.342	2.535	1.78	1.944	1.89	0.942	1.029	1.092
	VDAC1	NP_003365.1	voltage-dependent anion-selective channel protein 1 [Homo sapiens]	3	13	68.5	68.7	116.8	125.2	120.7	1.829	1.763	1.003	1.706	1.822	1.757	1.7	1.072	1.034	0.964
	VDAC2	NP_001171712.1	voltage-dependent anion-selective channel protein 2 isoform 1 [Homo sapiens]	3	16	74	80.2	111.1	114.4	120.3	1.546	1.625	1.083	1.501	1.427	1.501	1.386	1.03	1.083	1.051
	VDAC3	NP_001129166.1	voltage-dependent anion-selective channel protein 3 isoform 2 [Homo sapiens]	6	31	62.8	69.5	115	121.1	131.6	1.927	2.094	1.106	1.831	1.743	1.894	1.656	1.053	1.144	1.086
	VIM	NP_003371.2	vimentin [Homo sapiens]	30	69	125.8	66.4	99.6	91	117.2	0.724	0.932	0.528	0.792	1.371	1.766	1.5	0.914	1.177	1.288
	VPRBP; DCAF1	NP_001336097.1	DDB1- and CUL4-associated factor 1 isoform 1 [Homo sapiens]	5	3	78.2	82	107.3	110.7	121.8	1.416	1.558	1.049	1.373	1.35	1.485	1.309	1.032	1.135	1.1
	VPS13A	NP_150648.2	vacuolar protein sorting-associated protein 13A isoform A [Homo sapiens]	1	1
	VPS13C	NP_065872.1	vacuolar protein sorting-associated protein 13C isoform 2A [Homo sapiens]	2	1	63.5	73.8	112.6	124.1	126.1	1.955	1.986	1.162	1.775	1.682	1.709	1.527	1.102	1.119	1.016
	VPS4A	NP_037377.1	vacuolar protein sorting-associated protein 4A [Homo sapiens]	1	2	64.7	74.6	116.3	116.9	127.5	1.807	1.972	1.154	1.799	1.566	1.709	1.558	1.005	1.096	1.091
	VWA8	NP_055873.1	von Willebrand factor A domain-containing protein 8 isoform a precursor [Homo sapiens]	3	2	66.5	77.5	108.7	129.2	118.1	1.941	1.774	1.164	1.633	1.668	1.524	1.403	1.189	1.086	0.914
	WAPAL; WAPL	XP_011537850.1	PREDICTED: wings apart-like protein homolog isoform X1 [Homo sapiens]	2	3	63.3	65	118.7	118	135	1.865	2.135	1.028	1.876	1.814	2.077	1.825	0.994	1.138	1.145
	WBP11	NP_057396.1	WW domain-binding protein 11 [Homo sapiens]	4	5	49.4	64.5	126	128.8	131.3	2.609	2.661	1.308	2.553	1.995	2.034	1.952	1.022	1.042	1.02
	WDHD1	NP_009017.1	WD repeat and HMG-box DNA-binding protein 1 isoform 1 [Homo sapiens]	2	2	54.7	76.4	122.5	122.1	124.3	2.232	2.272	1.396	2.24	1.598	1.627	1.604	0.996	1.014	1.018
	WDR12	NP_060726.3	ribosome biogenesis protein WDR12 [Homo sapiens]	1	3	72.3	72.1	119.5	122.2	113.8	1.689	1.574	0.996	1.653	1.696	1.579	1.659	1.022	0.952	0.931
	WDR13	NP_060353.2	WD repeat-containing protein 13 isoform 1 [Homo sapiens]	2	3	64.9	83.1	125.6	109.5	116.8	1.686	1.799	1.279	1.934	1.317	1.406	1.512	0.871	0.93	1.067
	WDR18	XP_016882516.1	PREDICTED: WD repeat-containing protein 18 isoform X1 [Homo sapiens]	2	4	77.1	82.2	112.2	111.9	116.5	1.452	1.511	1.067	1.456	1.361	1.417	1.365	0.997	1.038	1.041
	WDR33	NP_060853.3	pre-mRNA 3' end processing protein WDR33 isoform 1 [Homo sapiens]	3	2	57.9	84.4	123.2	113.9	120.7	1.968	2.085	1.459	2.13	1.349	1.43	1.46	0.924	0.979	1.059
	WDR43	NP_055946.1	WD repeat-containing protein 43 [Homo sapiens]	2	3	73.9	80.8	122	120.8	102.5	1.633	1.386	1.093	1.649	1.495	1.269	1.51	0.99	0.841	0.849
	WDR47	XP_011539331.1	PREDICTED: WD repeat-containing protein 47 isoform X1 [Homo sapiens]	1	1	79.7	74.3	100.1	113.1	132.8	1.419	1.667	0.932	1.256	1.523	1.789	1.349	1.129	1.327	1.175
	WDR59	XP_005256203.1	PREDICTED: WD repeat-containing protein 59 isoform X1 [Homo sapiens]	1	2
	WDR6	NP_060501.3	WD repeat-containing protein 6 isoform 1 [Homo sapiens]	1	1	58.6	89.5	121.1	127.6	103.2	2.178	1.761	1.528	2.067	1.426	1.153	1.353	1.053	0.852	0.808
	WDR61	NP_001290176.1	WD repeat-containing protein 61 isoform a [Homo sapiens]	1	2	74.9	79.7	112	108.8	124.6	1.453	1.663	1.063	1.495	1.366	1.564	1.406	0.972	1.113	1.145
	WDR70	NP_060504.1	WD repeat-containing protein 70 isoform 1 [Homo sapiens]	1	2
	WDR75	NP_115544.1	WD repeat-containing protein 75 isoform 1 [Homo sapiens]	2	3	57.2	74.6	151.1	90.8	126.2	1.587	2.207	1.304	2.641	1.217	1.692	2.025	0.601	0.835	1.39
	WDR77	NP_001303991.1	methylosome protein 50 isoform 1 [Homo sapiens]	2	6	79.1	71.5	110.4	116.1	123	1.468	1.556	0.904	1.397	1.624	1.721	1.545	1.051	1.114	1.06
	WDR82	NP_079498.2	WD repeat-containing protein 82 [Homo sapiens]	1	2	61.1	88.7	129.2	101.5	119.5	1.663	1.958	1.453	2.116	1.145	1.348	1.457	0.786	0.925	1.177
	WDR83	NP_001093207.1	WD repeat domain-containing protein 83 [Homo sapiens]	1	4
	WDR91	XP_011514385.1	PREDICTED: WD repeat-containing protein 91 isoform X1 [Homo sapiens]	3	3	66.1	65.2	116.3	121	131.4	1.832	1.988	0.986	1.76	1.857	2.016	1.785	1.04	1.129	1.085
	WNK1	XP_011519299.1	PREDICTED: serine/threonine-protein kinase WNK1 isoform X1 [Homo sapiens]	1	0	53.2	77.1	129.3	127.5	113	2.396	2.123	1.448	2.43	1.654	1.466	1.678	0.986	0.874	0.886
	WRNIP1	NP_064520.2	ATPase WRNIP1 isoform 1 [Homo sapiens]	7	11	80.3	83.5	103.5	115.3	117.4	1.436	1.461	1.039	1.289	1.382	1.406	1.24	1.114	1.134	1.018
	XAB2	NP_064581.2	pre-mRNA-splicing factor SYF1 [Homo sapiens]	6	8	60.9	81	122.1	116.5	119.6	1.913	1.965	1.331	2.007	1.437	1.476	1.507	0.954	0.979	1.027
	XPNPEP3	NP_071381.1	probable Xaa-Pro aminopeptidase 3 isoform 1 [Homo sapiens]	1	1	72	76.4	113.9	120.6	117.1	1.675	1.627	1.061	1.582	1.578	1.533	1.491	1.059	1.028	0.971
	XPO1	NP_003391.1	exportin-1 [Homo sapiens]	12	12	63.2	70.1	114.7	123.7	128.4	1.957	2.031	1.109	1.815	1.765	1.832	1.637	1.079	1.119	1.038
	XPO5	NP_065801.1	exportin-5 [Homo sapiens]	2	2	69.5	73.7	108.2	118.4	130.2	1.703	1.873	1.059	1.555	1.607	1.767	1.468	1.095	1.204	1.1
	XPOT	NP_009166.2	exportin-T [Homo sapiens]	4	6	69.2	70.8	111.5	118.9	129.7	1.72	1.876	1.023	1.612	1.681	1.834	1.575	1.067	1.164	1.091
	XRCC5	NP_066964.1	X-ray repair cross-complementing protein 5 [Homo sapiens]	12	20	65.9	74.6	110.7	122	126.7	1.852	1.924	1.132	1.681	1.636	1.699	1.484	1.102	1.145	1.038
	XRCC6	NP_001460.1	X-ray repair cross-complementing protein 6 isoform 1 [Homo sapiens]	4	8	68.3	73.4	103.4	123.7	131.2	1.81	1.92	1.075	1.514	1.684	1.786	1.408	1.196	1.268	1.061
	XRN1	XP_011511221.1	PREDICTED: 5'-3' exoribonuclease 1 isoform X1 [Homo sapiens]	1	1	68.4	78.6	127.6	102.6	122.8	1.5	1.796	1.15	1.867	1.304	1.562	1.623	0.804	0.962	1.197
	XRN2	NP_036387.2	5'-3' exoribonuclease 2 isoform 2 [Homo sapiens]	18	24	43.1	89.8	133	117.2	116.9	2.721	2.716	2.086	3.088	1.304	1.302	1.48	0.881	0.879	0.998
	YARS	NP_003671.1	tyrosine--tRNA ligase, cytoplasmic [Homo sapiens]	1	1	73	79	114.5	113.6	120	1.557	1.644	1.083	1.569	1.438	1.518	1.449	0.992	1.048	1.056
	YBX1	NP_004550.2	nuclease-sensitive element-binding protein 1 [Homo sapiens]	6	47	15.6	61	176.5	151.8	95.2	9.74	6.107	3.913	11.322	2.489	1.561	2.893	0.86	0.539	0.627
	YIPF5	NP_001020118.1	protein YIPF5 isoform a [Homo sapiens]	1	4
	YLPM1	NP_062535.2	YLP motif-containing protein 1 [Homo sapiens]	10	5	69.4	77.2	115	121.8	116.6	1.756	1.681	1.112	1.659	1.579	1.511	1.491	1.059	1.014	0.957
	YME1L1	NP_647473.1	ATP-dependent zinc metalloprotease YME1L1 isoform 1 [Homo sapiens]	1	2	49.6	58	140.2	117.9	134.4	2.378	2.712	1.171	2.829	2.031	2.315	2.415	0.841	0.959	1.14
	YTHDC1	NP_001026902.1	YTH domain-containing protein 1 isoform 1 [Homo sapiens]	4	4	63	70.9	120.2	126.9	119	2.016	1.89	1.126	1.909	1.791	1.679	1.696	1.056	0.99	0.937
	YTHDC2	XP_011541883.1	PREDICTED: probable ATP-dependent RNA helicase YTHDC2 isoform X1 [Homo sapiens]	1	1	55.3	74.5	97.1	125.3	147.9	2.265	2.673	1.347	1.755	1.682	1.985	1.303	1.291	1.523	1.18
	YTHDF2	NP_001166599.1	YTH domain-containing family protein 2 isoform 1 [Homo sapiens]	3	6	56	84.3	128.7	114.1	116.9	2.039	2.089	1.507	2.299	1.353	1.386	1.526	0.887	0.909	1.024
	YWHAE	NP_006752.1	14-3-3 protein epsilon [Homo sapiens]	1	8	70.4	79	106	118.4	126.3	1.682	1.794	1.122	1.506	1.499	1.6	1.343	1.117	1.191	1.067
	YWHAZ	NP_001129174.1	14-3-3 protein zeta/delta [Homo sapiens]	1	12	60.9	87.2	116.8	136.5	98.7	2.243	1.622	1.432	1.919	1.566	1.132	1.34	1.169	0.845	0.723
	YY1	NP_003394.1	transcriptional repressor protein YY1 [Homo sapiens]	1	2	50.9	87.5	123	111	127.6	2.18	2.506	1.719	2.416	1.268	1.458	1.405	0.902	1.037	1.149
	ZBTB10	NP_001099009.1	zinc finger and BTB domain-containing protein 10 isoform a [Homo sapiens]	1	1	64.7	77.4	149.1	109.8	99	1.696	1.529	1.196	2.304	1.418	1.279	1.927	0.736	0.664	0.902
	ZBTB14; ZFP161	NP_001230633.1	zinc finger and BTB domain-containing protein 14 [Homo sapiens]	1	3
	ZC3H13	XP_016875965.1	PREDICTED: zinc finger CCCH domain-containing protein 13 isoform X1 [Homo sapiens]	1	1	78.4	76.7	113.9	96.1	134.9	1.227	1.722	0.979	1.454	1.253	1.758	1.484	0.844	1.184	1.403
	ZC3H14	NP_079100.2	zinc finger CCCH domain-containing protein 14 isoform 1 [Homo sapiens]	3	6	52.2	35.7	56.5	160	195.7	3.067	3.75	0.683	1.083	4.488	5.488	1.585	2.831	3.462	1.223
	ZC3H18	NP_001281269.1	zinc finger CCCH domain-containing protein 18 isoform 1 [Homo sapiens]	2	2	52.4	81	119.4	143	104.2	2.728	1.988	1.546	2.279	1.764	1.285	1.473	1.197	0.872	0.729
	ZC3HAV1	XP_005250558.1	PREDICTED: zinc finger CCCH-type antiviral protein 1 isoform X1 [Homo sapiens]	4	4	40.4	70.1	130.9	130.9	127.6	3.239	3.156	1.735	3.239	1.867	1.819	1.867	1	0.974	0.974
	ZCCHC3	NP_149080.2	zinc finger CCHC domain-containing protein 3 [Homo sapiens]	2	5	41.1	69.4	126.4	131.5	131.6	3.199	3.203	1.688	3.075	1.895	1.898	1.822	1.04	1.042	1.001
	ZCCHC6	XP_011517316.1	PREDICTED: terminal uridylyltransferase 7 isoform X1 [Homo sapiens]	1	1
	ZCCHC8	NP_060082.2	zinc finger CCHC domain-containing protein 8 isoform 1 [Homo sapiens]	5	8	78.2	77.3	118.6	117.7	108.2	1.505	1.384	0.988	1.517	1.523	1.401	1.536	0.992	0.912	0.919
	ZFC3H1	NP_659419.3	zinc finger C3H1 domain-containing protein [Homo sapiens]	1	1
	ZFP36L2	NP_008818.3	mRNA decay activator protein ZFP36L2 [Homo sapiens]	1	3
	ZFR	NP_057191.2	zinc finger RNA-binding protein [Homo sapiens]	5	5	54.8	64.2	124	133.3	123.8	2.433	2.258	1.171	2.262	2.078	1.929	1.932	1.076	0.998	0.928
	ZMPSTE24	NP_005848.2	CAAX prenyl protease 1 homolog [Homo sapiens]	1	3
	ZMYM3	NP_963893.1	zinc finger MYM-type protein 3 isoform 1 [Homo sapiens]	2	1	72	60.3	131.7	114.2	121.8	1.585	1.691	0.837	1.829	1.893	2.019	2.184	0.867	0.924	1.067
	ZNF207	NP_001091977.1	BUB3-interacting and GLEBS motif-containing protein ZNF207 isoform c [Homo sapiens]	1	3	52.1	77	125.9	130.7	114.4	2.51	2.197	1.479	2.417	1.697	1.485	1.634	1.039	0.909	0.875
	ZNF316	NP_001265488.1	zinc finger protein 316 [Homo sapiens]	1	1
	ZNF326	NP_892021.1	DBIRD complex subunit ZNF326 isoform 1 [Homo sapiens]	7	12	42.3	73.5	129.4	129.2	125.6	3.051	2.968	1.735	3.057	1.758	1.71	1.761	0.998	0.971	0.973
	ZNF329	XP_011525616.1	PREDICTED: zinc finger protein 329 isoform X1 [Homo sapiens]	1	1	66.6	76.1	111.5	128.6	117.2	1.931	1.76	1.142	1.675	1.69	1.541	1.466	1.153	1.051	0.912
	ZNF503	NP_116161.2	zinc finger protein 503 [Homo sapiens]	1	2	84.7	119.3	101.5	87.1	107.3	1.028	1.267	1.409	1.199	0.73	0.899	0.851	0.858	1.057	1.232
	ZNF579	XP_016881898.1	PREDICTED: zinc finger protein 579 isoform X1 [Homo sapiens]	2	4	28.8	41.1	150	150.4	129.8	5.219	4.503	1.426	5.204	3.66	3.158	3.649	1.003	0.865	0.863
	ZNF598	NP_835461.2	E3 ubiquitin-protein ligase ZNF598 [Homo sapiens]	1	1	26.3	53.3	137.3	149.3	133.7	5.683	5.09	2.03	5.226	2.8	2.507	2.574	1.087	0.974	0.896
	ZNF746	XP_005250012.1	PREDICTED: zinc finger protein 746 isoform X1 [Homo sapiens]	1	2
	ZNF768	XP_016879154.1	PREDICTED: zinc finger protein 768 isoform X1 [Homo sapiens]	4	7	31.1	48.8	142.4	134.4	143.3	4.324	4.61	1.568	4.579	2.758	2.94	2.92	0.944	1.007	1.066
	ZNF8	NP_066575.2	zinc finger protein 8 [Homo sapiens]	1	1	53.7	66.5	127.6	121.4	130.8	2.259	2.435	1.238	2.375	1.824	1.966	1.918	0.951	1.025	1.078
	ZRANB2	NP_976225.1	zinc finger Ran-binding domain-containing protein 2 isoform 1 [Homo sapiens]	5	20	91.3	92.3	100.3	108.2	107.8	1.185	1.18	1.011	1.098	1.172	1.167	1.086	1.079	1.075	0.996
	ZWILCH	NP_060445.3	protein zwilch homolog isoform 1 [Homo sapiens]	1	2	81.3	77.5	129.5	115.8	95.9	1.424	1.18	0.953	1.593	1.494	1.238	1.671	0.894	0.741	0.829
